# Supplementary material for: Prognostic Value of KRAS Mutations in Colorectal Cancer Patients
Source: Cancers (Basel). 2022 Jul 7;14(14):3320. doi: 10.3390/cancers14143320 (PMC9313302; doi:10.3390/cancers14143320)
Supplement: Supplementary file 1 [file cancers-14-03320-s001.zip]

Archive with 1 entries (1 files):
- cancers-1777996-supplementary.xlsx
