# Supplementary material for: Prognostic Value of KRAS Mutations in Colorectal Cancer Patients
Source: Cancers (Basel). 2022 Jul 7;14(14):3320. doi: 10.3390/cancers14143320 (PMC9313302; doi:10.3390/cancers14143320)
Supplement: Supplementary file 1 [file cancers-14-03320-s001.zip › cancers-1777996-supplementary.xlsx]

## Sheet: Table S1.  Raw data material.
A/A	Patient_Code	Gender	D	Age	Age_eval	PS	PS_eval	Diagnosis_Date	Stage_Diagnosis	Stage_eval	Location	Right_Left_colon	Adj_treatment	Adj_Regimen	PFS	OS	Metastasectomy	Survival_status	Date_Death_or_FUP	KRAS_mut	KRAS_mut_type	G12DvsOthers	G12DvsG12VvsOthers	G12DvsG12CvsAllOthers	KRAS_Exon	NRAS_mut	NRAS_mut_type
1	135	Male	1	77	>=70	0	0-1	27-Oct-2021	III	I-III	Sigmoid	Left	No	None			No			wild type						Mutant	Q61K
2	154	01-Jun-2019	2	57	<70	2	>=2	01-Jun-2019	III	I-III	Sigmoid	Left	Yes	5FU-like			Yes		15-Sep-2021	wild type						Mutant	G12D
3	10	01-Jun-2019	2	66	<70	0	0-1	01-Jan-2018	III	I-III	Rectum	Left	Yes	5FU-like			Yes		06-Mar-2016	wild type						Mutant	G12D
4	122	01-Jun-2019	2	67	<70	2	>=2	28-Feb-2019	III	I-III	Rectum	Left	No	None			No		25-Jun-2019	wild type						Mutant	G13R
5	11	01-Jun-2019	2	79	>=70	0	0-1	01-Jul-2011	I	I-III	Ascending	Right	Yes	5FU-like			No		08-Jun-2016	wild type						Mutant	G12A
6	3881	Male	1	72	>=70	0	0-1	29-Dec-2014	II	I-III	Rectum	Left	No	None	5	17	Yes	Alive	17-Jan-2019	wild type						Mutant	c.434C>T
7	47	01-Jun-2019	2	77	>=70	2	>=2		II	I-III	Cecum	Right	Yes	5FU-like	7.2		No	Alive		wild type						wild type
8	55	01-Jun-2019	2	55	<70	0	0-1		II	I-III	Cecum	Right	Yes	5FU-like	6.1		No	Alive		wild type						wild type
9	51	Male	1	83	>=70	0	0-1		II	I-III	Ascending	Right	Yes	5FU-like	10.4		No	Alive		wild type						wild type
10	67	Male	1	88	>=70	1	0-1		II	I-III	Ascending	Right	Yes	5FU-like	26.2		No	Alive		wild type						Mutant	Q61L
11	39	01-Jun-2019	2	81	>=70	1	0-1		II	I-III	Transverse	Right	No	None	9.8		No	Alive		wild type						wild type
12	46	Male	1	82	>=70	1	0-1		II	I-III	Transverse	Right	No	None	12.8		No	Alive		wild type						wild type
13	24	Male	1	88	>=70	1	0-1		II	I-III	Sigmoid	Left	Yes	5FU-like	21.3		No	Dead		wild type						wild type
14	26	01-Jun-2019	2	77	>=70	1	0-1		II	I-III	Sigmoid	Left	Yes	5FU-like	19.4		No	Alive		wild type						wild type
15	59	Male	1	69	<70	1	0-1		II	I-III	Sigmoid	Left	Yes	5FU-like	10.2		No	Alive		wild type						wild type
16	60	01-Jun-2019	2	65	<70	1	0-1		II	I-III	Sigmoid	Left	Yes	5FU-like	13.7		No	Alive		wild type						wild type
17	36	Male	1	64	<70	1	0-1		II	I-III	Sigmoid	Left	No	None	12.5		No	Alive		wild type						wild type
18	43	Male	1	66	<70	1	0-1		II	I-III	Sigmoid	Left	No	None	8.3		No	Alive		wild type						wild type
19	49	Male	1	83	>=70	1	0-1		II	I-III	Rectum	Left	Yes	5FU-like	15.4		No	Alive		wild type						wild type
20	83	01-Jun-2019	2	75	>=70	1	0-1		II	I-III	Rectum	Left	Yes	5FU-like	25.7		No	Alive		wild type						wild type
21	1	Male	1	83	>=70	1	0-1	17-May-2018	II	I-III	Rectum	Left	No	None			No			wild type						Mutant	Q61R
22	8	01-Jun-2019	2	75	>=70	1	0-1	01-Oct-2006	II	I-III	Rectum	Left	Yes	LOHP-based			Yes		13-Jan-2020	wild type						Mutant	G12S
23	72	Male	1	81	>=70	1	0-1	12-Apr-2017	II	I-III	Rectum	Left	Yes	LOHP-based			Yes		17-Mar-2020	wild type						Mutant	G12V
24	20	Male	1	82	>=70	1	0-1		III	I-III	Cecum	Right	Yes	5FU-like	28.2		No	Dead		wild type						wild type
25	22	Male	1	77	>=70	1	0-1		III	I-III	Cecum	Right	Yes	5FU-like	34.6		No	Dead		wild type						wild type
26	79	01-Jun-2019	2	69	<70	1	0-1		III	I-III	Cecum	Right	Yes	5FU-like	6.4		No	Alive		wild type						Mutant	Q61R
27	84	Male	1	71	>=70	1	0-1		III	I-III	Cecum	Right	Yes	5FU-like	7.7		No	Alive		wild type						wild type
28	87	Male	1	77	>=70	1	0-1		III	I-III	Cecum	Right	Yes	5FU-like	14.1		No	Alive		wild type						wild type
29	101	Male	1	69	<70	1	0-1		III	I-III	Cecum	Right	Yes	5FU-like	22.1		No	Alive		wild type						wild type
30	52	Male	1	69	<70	1	0-1		III	I-III	Ascending	Right	Yes	5FU-like	8.5		No	Alive		wild type						wild type
31	18121Π	01-Jun-2019	2	84	>=70	0	0-1	05-Oct-2017	III	I-III	Ascending	Right	Yes	5FU-like	8	52	No	Dead	07-Jul-2020	wild type						Mutant	Q61K
32	18121Π	01-Jun-2019	2	84	>=70	0	0-1	05-Oct-2017	III	I-III	Ascending	Right	Yes	5FU-like	10	29	No	Dead	07-Jul-2020	wild type						Mutant	Q61K
33	4627	Male	1	79	>=70	1	0-1	24-Feb-2017	III	I-III	Descending	Left	Yes	LOHP-based	86	103	No	Alive	06-Jul-2020	wild type						Mutant	Q61R
34	25	Male	1	81	>=70	1	0-1		III	I-III	Sigmoid	Left	Yes	5FU-like	19.2		No	Alive		wild type						wild type
35	53	Male	1	53	<70	1	0-1		III	I-III	Sigmoid	Left	Yes	5FU-like	7.4		No	Alive		wild type						wild type
36	62	01-Jun-2019	2	77	>=70	1	0-1		III	I-III	Sigmoid	Left	Yes	5FU-like	21.2		No	Alive		wild type						wild type
37	80	Male	1	59	<70	1	0-1		III	I-III	Sigmoid	Left	Yes	5FU-like	12.1		No	Dead		wild type						Mutant	G12D
38	81	Male	1	81	>=70	1	0-1		III	I-III	Sigmoid	Left	Yes	5FU-like	16.2		No	Alive		wild type						Mutant	G12D
39	85	01-Jun-2019	2	83	>=70	1	0-1		III	I-III	Sigmoid	Left	Yes	5FU-like	15.8		No	Alive		wild type						wild type
40	6	01-Jun-2019	2	83	>=70	1	0-1		III	I-III	Sigmoid	Left	No	None	20.5		No	Alive		wild type						wild type
41	155	Male	1	58	<70	1	0-1	05-Apr-2018	III	I-III	Sigmoid	Left	Yes	LOHP-based			Yes		28-Dec-2021	wild type						Mutant	G12D
42	23	Male	1	70	>=70	1	0-1	01-Oct-2007	III	I-III	Sigmoid	Left	Yes	LOHP-based			Yes		12-Oct-2016	wild type						Mutant	K117K
43	86	Male	1	77	>=70	1	0-1		III	I-III	Rectum	Left	Yes	5FU-like	18.1		No	Alive		wild type						wild type
44	118	01-Jun-2019	2	63	<70	1	0-1	14-Oct-2016	III	I-III	Rectum	Left	Yes	LOHP-based			No		24-Oct-2019	wild type						Mutant	Q61K
45	33	Male	1	59	<70	1	0-1	18-May-2016	III	I-III	Rectum	Left	No	None			No		08-May-2019	wild type						Mutant	Q61L
46	14461Π	Male	1	55	<70	0	0-1	01-Jul-2013	III	I-III	Rectum	Left	No	None	10	60	No	Dead	30-Nov-2015	wild type						Mutant	Q61R
47	14461Π	Male	1	55	<70	0	0-1	01-Jul-2013	III	I-III	Rectum	Left	No	None	11	31	Yes	Dead	30-Nov-2015	wild type						Mutant	Q61R
48	13941Π	01-Jun-2019	2	67	<70	0	0-1	19-Nov-2013	III	I-III	Rectum	Left	Yes	LOHP-based	2	31	Yes	Alive	23-Jul-2021	wild type						Mutant	Q61R
49	10	Male	1	81	>=70	1	0-1		IV	IV	Cecum	Right	No	None	17.4		No	Dead		wild type						wild type
50	69	Male	1	67	<70	1	0-1		IV	IV	Cecum	Right	No	None	16.4		No	Alive		wild type						wild type
51	71	01-Jun-2019	2	49	<70	2	>=2		IV	IV	Cecum	Right	No	None	8.3		No	Alive		wild type						wild type
52	44	Male	1	77	>=70	2	>=2		IV	IV	Ascending	Right	No	None	7.3		No	Alive		wild type						Mutant	G13V
53	70	Male	1	59	<70	1	0-1		IV	IV	Ascending	Right	No	None	8.2		No	Alive		wild type						wild type
54	179	Male	1	50	<70	1	0-1	07-Mar-2017	IV	IV	Descending	Left	Yes	LOHP-based			No		23-Sep-2021	wild type						Mutant	Q61R
55	1	Male	1	69	<70	2	>=2		IV	IV	Sigmoid	Left	No	None	6		No	Alive		wild type						wild type
56	2	01-Jun-2019	2	66	<70	1	0-1		IV	IV	Sigmoid	Left	No	None	10.4		No	Alive		wild type						wild type
57	3	01-Jun-2019	2	62	<70	1	0-1		IV	IV	Sigmoid	Left	No	None	25.2		No	Dead		wild type						Mutant	Q61R
58	14	Male	1	69	<70	2	>=2		IV	IV	Sigmoid	Left	No	None	19.3		No	Dead		wild type						wild type
59	21	01-Jun-2019	2	63	<70	2	>=2		IV	IV	Sigmoid	Left	No	None	12.6		No	Alive		wild type						wild type
60	30	Male	1	58	<70	1	0-1		IV	IV	Sigmoid	Left	No	None	24.6		No	Dead		wild type						wild type
61	31	Male	1	59	<70	1	0-1		IV	IV	Sigmoid	Left	No	None	19.5		No	Alive		wild type						wild type
62	32	01-Jun-2019	2	66	<70	1	0-1		IV	IV	Sigmoid	Left	No	None	24.8		No	Dead		wild type						wild type
63	33	01-Jun-2019	2	69	<70	2	>=2		IV	IV	Sigmoid	Left	No	None	21.3		No	Dead		wild type						wild type
64	40	01-Jun-2019	2	69	<70	2	>=2		IV	IV	Sigmoid	Left	No	None	14.2		No	Alive		wild type						wild type
65	54	01-Jun-2019	2	58	<70	2	>=2		IV	IV	Sigmoid	Left	No	None	17.4		No	Alive		wild type						wild type
66	56	01-Jun-2019	2	55	<70	2	>=2		IV	IV	Sigmoid	Left	No	None	7.8		No	Dead		wild type						wild type
67	72	01-Jun-2019	2	66	<70	2	>=2		IV	IV	Sigmoid	Left	No	None	22.9		No	Alive		wild type						wild type
68	74	Male	1	67	<70	2	>=2		IV	IV	Sigmoid	Left	No	None	14.2		No	Alive		wild type						wild type
69	75	Male	1	83	>=70	2	>=2		IV	IV	Sigmoid	Left	No	None	9.2		No	Alive		wild type						wild type
70	78	Male	1	57	<70	1	0-1		IV	IV	Sigmoid	Left	No	None	19.2		No	Alive		wild type						wild type
71	82	Male	1	56	<70	1	0-1		IV	IV	Sigmoid	Left	No	None	21.7		No	Alive		wild type						wild type
72	13948Π	01-Jun-2019	2	82	>=70	1	0-1	08-Jul-2021	IV	IV	Sigmoid	Left	No	None	10	108	No	Dead	15-Sep-2021	wild type						Mutant	G13R
73	161	01-Jun-2019	2	59	<70	1	0-1	30-Dec-2017	IV	IV	Sigmoid	Left	Yes	5FU-like			No		20-Dec-2021	wild type						Mutant	G12D
74	4249	01-Jun-2019	2	59	<70	1	0-1	18-Dec-2015	IV	IV	Sigmoid	Left	No	None	9	13	No	Alive	31-Oct-2016	wild type						Mutant	Q61H
75	120	Male	1	87	>=70	1	0-1	07-Dec-2016	IV	IV	Sigmoid	Left	Yes	LOHP-based			No		01-Nov-2018	wild type						Mutant	G12D
76	17399Π	Male	1	59	<70	1	0-1	03-Nov-2016	IV	IV	Sigmoid	Left	No	None	14	50	No	Dead	15-May-2019	wild type						Mutant	G12D
77	6788Π	Male	1	88	>=70	1	0-1	01-Nov-2014	IV	IV	Sigmoid	Left	No	None	8	10	No	Dead	01-Jun-2017	wild type						Mutant	G12A
78	6788Π	Male	1	66	>=70	1	0-1	01-Nov-2014	IV	IV	Sigmoid	Left	No	None	13	39	No	Dead	01-Jun-2017	wild type						Mutant	G12A
79	19732Π	01-Jun-2019	2	62	<70	1	0-1	20-Jun-2019	IV	IV	Sigmoid	Left	No	None	7	21	No	Dead	16-Feb-2021	wild type						Mutant	Q61R
80	48	Male	1	55	<70	1	0-1		IV	IV	Rectum	Left	No	None	13.6		No	Dead		wild type						wild type
81	63	Male	1	55	<70	2	>=2		IV	IV	Rectum	Left	No	None	7.3		No	Alive		wild type						wild type
82	73	Male	1	77	>=70	1	0-1		IV	IV	Rectum	Left	No	None	10.4		No	Alive		wild type						wild type
83	89	01-Jun-2019	2	55	<70	1	0-1		IV	IV	Rectum	Left	No	None	21.1		No	Alive		wild type						wild type
84	90	Male	1	66	<70	2	>=2		IV	IV	Rectum	Left	No	None	16.7		No	Alive		wild type						wild type
85	3683	Male	1	48	<70	1	0-1	04-Aug-2014	IV	IV	Rectum	Left	No	None	66	127	No	Alive	23-Dec-2016	wild type						Mutant	Q61K
86	21920Π	Male	1	61	<70	0	0-1	03-Nov-2021	IV	IV	Rectum	Left	No	None	3	4	No	Alive	18-Mar-2022	wild type						Mutant	Q61K
87	91	Male	1	60	<70	1	0-1	01-Sep-2016	III	I-III	Ascending	Right	No	None			No		01-Nov-2018	Mutant	G12A	OtherG12	OtherG12	all other	2	wild type
88	111	01-Jun-2019	2	69	<70	1	0-1	05-Feb-2018	II	I-III	Sigmoid	Left	No	None			Yes		07-Dec-2019	Mutant	G12A	OtherG12	OtherG12	all other	2	wild type
89	74	Male	1	84	>=70	1	0-1	04-Dec-2015	II	I-III	Rectum	Left	No	None			Yes		11-Feb-2016	Mutant	G12A	OtherG12	OtherG12	all other	2	wild type
90	178	Male	1	69	<70	1	0-1	22-Mar-2017	I	I-III	Sigmoid	Left	No	None			No		23-Sep-2021	Mutant	G12A	OtherG12	OtherG12	all other	2	wild type
91	61	Male	1	61	<70	1	0-1		II	I-III	Sigmoid	Left	Yes	5FU-like	10.2		No	Alive		Mutant	G12A	OtherG12	OtherG12	all other	2	wild type
92	4265	01-Jun-2019	2	53	<70	1	0-1	28-Apr-2015	II	I-III	Sigmoid	Left	Yes	LOHP-based	13	44	No	Dead	08-Nov-2019	Mutant	G12A	OtherG12	OtherG12	all other	2	wild type
93	15	Male	1	59	<70	1	0-1		III	I-III	Sigmoid	Left	No	None	21.6		No	Dead		Mutant	G12A	OtherG12	OtherG12	all other	2	wild type
94	164	Male	1	66	<70	1	0-1	27-Mar-2013	III	I-III	Rectum	Left	Yes	5FU-like			No		16-Sep-2021	Mutant	G12A	OtherG12	OtherG12	all other	2	wild type
95	28	Male	1	49	<70	1	0-1		IV	IV	Cecum	Right	No	None	18.7		No	Alive		Mutant	G12A	OtherG12	OtherG12	all other	2	wild type
96	4332	Male	1	83	>=70	1	0-1	21-Mar-2016	IV	IV	Ascending	Right	No	None	9	15	No	Dead	26-Mar-2017	Mutant	G12A	OtherG12	OtherG12	all other	2	wild type
97	4369	01-Jun-2019	2	69	<70	1	0-1	09-May-2016	IV	IV	Ascending	Right	No	None	12	49	Yes	Dead	09-Jan-2017	Mutant	G12A	OtherG12	OtherG12	all other	2	wild type
98	20191Π	Male	1	83	>=70	1	0-1	16-Jan-2018	IV	IV	Ascending	Right	No	None	44	44	Yes	Alive	23-Apr-2020	Mutant	G12A	OtherG12	OtherG12	all other	2	wild type
99	1169Π	Male	1	62	<70	1	0-1	02-Jul-2011	IV	IV	Transverse	Right	No	None	7	11	No	Dead	01-Nov-2012	Mutant	G12A	OtherG12	OtherG12	all other	2	wild type
100	5436Π	Male	1	69	<70	1	0-1	01-Jul-2011	IV	IV	Descending	Left	No	None	7	17	Yes	Dead	24-Mar-2013	Mutant	G12A	OtherG12	OtherG12	all other	2	wild type
101	29	01-Jun-2019	2	49	<70	2	>=2		IV	IV	Sigmoid	Left	No	None	22.9		No	Alive		Mutant	G12A	OtherG12	OtherG12	all other	2	wild type
102	4244	Male	1	53	<70	1	0-1	14-Dec-2015	IV	IV	Sigmoid	Left	No	None	46	90	No	Dead	04-Jul-2018	Mutant	G12A	OtherG12	OtherG12	all other	2	wild type
103	5619	Male	1	59	<70	2	>=2	09-Dec-2019	IV	IV	Sigmoid	Left	No	None	41	42	No	Dead	05-Oct-2020	Mutant	G12A	OtherG12	OtherG12	all other	2	wild type
104	1126Π	Male	1	68	<70	1	0-1	08-Jan-2009	IV	IV	Sigmoid	Left	No	None	1	1	No	Dead	23-May-2011	Mutant	G12A	OtherG12	OtherG12	all other	2	wild type
105	1005Π	Male	1	49	<70	1	0-1	20-Nov-2009	IV	IV	Sigmoid	Left	No	None	13	23	No	Alive	22-Jan-2010	Mutant	G12A	OtherG12	OtherG12	all other	2	wild type
106	18907Π	Male	1	59	<70	0	0-1	09-Aug-2018	IV	IV	Rectum	Left	No	None	1	5	No	Dead	10-Nov-2021	Mutant	G12A	OtherG12	OtherG12	all other	2	wild type
107	958Π	Male	1	69	<70	1	0-1	01-Jun-2009	IV	IV	Rectum	Left	No	None	5	31	Yes	Dead	01-Jan-2012	Mutant	G12A	OtherG12	OtherG12	all other	2	wild type
108	53	Male	1	66	<70	1	0-1	01-Aug-2016	II	I-III	Descending	Left	Yes	LOHP-based			No		26-Feb-2020	Mutant	G12C	OtherG12	OtherG12	G12C	2	wild type
109	5	Male	1	62	<70	1	0-1	01-Mar-2013	IV	IV	Sigmoid	Left	Yes	5FU-like			No			Mutant	G12C	OtherG12	OtherG12	G12C	2	wild type
110	59	01-Jun-2019	2	83	>=70	1	0-1	01-Nov-2016	IV	IV	Rectum	Left	No	None			No		01-Sep-2019	Mutant	G12C	OtherG12	OtherG12	G12C	2	wild type
111	97	Male	1	55	<70	1	0-1		I	I-III	Sigmoid	Left	No	None	8.6		No	Alive		Mutant	G12C	OtherG12	OtherG12	G12C	2	wild type
112	98	01-Jun-2019	2	57	<70	1	0-1	21-Jul-2019	II	I-III	Cecum	Right	Yes	LOHP-based			Yes		22-Aug-2019	Mutant	G12C	OtherG12	OtherG12	G12C	2	wild type
113	64	Male	1	77	>=70	1	0-1		II	I-III	Rectum	Left	Yes	5FU-like	15.1		Yes	Alive		Mutant	G12C	OtherG12	OtherG12	G12C	2	wild type
114	89	Male	1	72	>=70	1	0-1	01-Jul-2007	III	I-III	Descending	Left	Yes	LOHP-based			Yes		12-Sep-2013	Mutant	G12C	OtherG12	OtherG12	G12C	2	wild type
115	13	01-Jun-2019	2	50	<70	1	0-1	01-Sep-2011	III	I-III	Cecum	Right	Yes	5FU-like			Yes		15-Feb-2016	Mutant	G12C	OtherG12	OtherG12	G12C	2	wild type
116	92	Male	1	59	<70	1	0-1		III	I-III	Ascending	Right	Yes	5FU-like	12.7		No	Alive		Mutant	G12C	OtherG12	OtherG12	G12C	2	wild type
117	2	Male	1	65	<70	1	0-1	07-Jan-2019	III	I-III	Ascending	Right	Yes	5FU-like			Yes			Mutant	G12C	OtherG12	OtherG12	G12C	2	wild type
118	170	Male	1	71	>=70	1	0-1	01-May-2020	III	I-III	Sigmoid	Left	Yes	5FU-like			Yes		03-Jul-2021	Mutant	G12C	OtherG12	OtherG12	G12C	2	wild type
119	182	Male	1	69	<70	1	0-1	30-Jun-2020	III	I-III	Rectum	Left	No	None			No		31-Aug-2021	Mutant	G12C	OtherG12	OtherG12	G12C	2	wild type
120	13604Π	Male	1	66	<70	0	0-1	27-Mar-2017	III	I-III	Rectum	Left	Yes	LOHP-based		21	No	Dead	16-Jul-2019	Mutant	G12C	OtherG12	OtherG12	G12C	2	wild type
121	5697Π	Male	1	57	<70	1	0-1	01-Mar-2013	IV	IV	Cecum	Right	No	None	22	110	Yes	Alive	17-Mar-2014	Mutant	G12C	OtherG12	OtherG12	G12C	2	wild type
122	1218Π	Male	1	28	<70	1	0-1	01-Apr-2012	IV	IV	Transverse	Right	No	None	2	2	No	Dead	09-Dec-2014	Mutant	G12C	OtherG12	OtherG12	G12C	2	wild type
123	1113Π	Male	1	71	>=70	0	0-1	24-Nov-2010	IV	IV	Descending	Left	No	None	15	33	No	Alive	01-Oct-2011	Mutant	G12C	OtherG12	OtherG12	G12C	2	wild type
124	7690Π	01-Jun-2019	2	46	<70	0	0-1	17-Mar-2017	IV	IV	Descending	Left	No	None	3	4	No	Dead	24-Apr-2019	Mutant	G12C	OtherG12	OtherG12	G12C	2	wild type
125	7690Π	01-Jun-2019	2	46	<70	0	0-1	17-Mar-2017	IV	IV	Descending	Left	No	None	4	39	Yes	Dead	24-Apr-2019	Mutant	G12C	OtherG12	OtherG12	G12C	2	wild type
126	20449Π	01-Jun-2019	2	71	>=70	1	0-1	05-May-2020	IV	IV	Descending	Left	No	None	10	22	No	Dead	24-Aug-2021	Mutant	G12C	OtherG12	OtherG12	G12C	2	wild type
127	27	01-Jun-2019	2	49	<70	1	0-1		IV	IV	Sigmoid	Left	No	None	38.3		No	Alive		Mutant	G12C	OtherG12	OtherG12	G12C	2	wild type
128	12049Π	01-Jun-2019	2	53	<70	0	0-1	01-Dec-2010	IV	IV	Sigmoid	Left	No	None	6	10	No	Dead	18-Oct-2017	Mutant	G12C	OtherG12	OtherG12	G12C	2	wild type
129	21782Π	Male	1	59	<70	0	0-1	22-Oct-2021	IV	IV	Sigmoid	Left	No	None	4	4	Yes	Alive	18-Feb-2022	Mutant	G12C	OtherG12	OtherG12	G12C	2	wild type
130	91	Male	1	67	<70	1	0-1		IV	IV	Rectum	Left	No	None	7.9		No	Alive		Mutant	G12C	OtherG12	OtherG12	G12C	2	wild type
131	100	Male	1	49	<70	1	0-1		IV	IV	Rectum	Left	No	None	9.8		No	Dead		Mutant	G12C	OtherG12	OtherG12	G12C	2	wild type
132	18453Π	01-Jun-2019	2	79	>=70	0	0-1	17-May-2017	IV	IV	Rectum	Left	No	None	3	19	No	Dead	05-Aug-2020	Mutant	G12C	OtherG12	OtherG12	G12C	2	wild type
133	17681Π	Male	1	77	>=70	0	0-1	01-Feb-2016	IV	IV	Rectum	Left	Yes	LOHP-based	20	43	No	Dead	07-Oct-2019	Mutant	G12C	OtherG12	OtherG12	G12C	2	wild type
134	1261Π	Male	1	73	>=70	1	0-1	01-Oct-2012	IV	IV	Rectum	Left	No	None	20	38	No	Dead	15-Mar-2014	Mutant	G12C	OtherG12	OtherG12	G12C	2	wild type
135	1018Π	Male	1	62	<70	3	>=2	01-Oct-2009	IV	IV	Rectum	Left	No	None	21	73	Yes	Alive	01-Feb-2010	Mutant	G12C	OtherG12	OtherG12	G12C	2	wild type
136	55	Male	1	76	>=70	1	0-1	01-Jan-2018	III	I-III	Cecum	Right	No	None			No		16-Mar-2018	Mutant	G12D	G12D	G12D	G12D	2	wild type
137	90	01-Jun-2019	2	74	>=70	1	0-1	06-Aug-2014	III	I-III	Cecum	Right	No	None			No		01-Sep-2015	Mutant	G12D	G12D	G12D	G12D	2	wild type
138	130	Male	1	71	>=70	1	0-1	24-Feb-2017	III	I-III	Cecum	Right	Yes	5FU-like			No		14-May-2020	Mutant	G12D	G12D	G12D	G12D	2	wild type
139	160	Male	1	84	>=70	1	0-1	01-Jun-2021	III	I-III	Transverse	Right	No	None			No		15-Feb-2022	Mutant	G12D	G12D	G12D	G12D	2	wild type
140	9	01-Jun-2019	2	68	<70	1	0-1	01-Oct-2017	III	I-III	Rectum	Left	No	None			Yes			Mutant	G12D	G12D	G12D	G12D	2	wild type
141	144	01-Jun-2019	2	71	>=70	1	0-1	18-Oct-2018	III	I-III	Rectum	Left	Yes	LOHP-based			Yes		01-Dec-2021	Mutant	G12D	G12D	G12D	G12D	2	wild type
142	44	Male	1	71	>=70	1	0-1	29-Nov-2017	III	I-III	Rectum	Left	Yes	5FU-like			Yes		26-Sep-2018	Mutant	G12D	G12D	G12D	G12D	2	wild type
143	40	Male	1	57	<70	1	0-1	16-Jul-2015	III	I-III	Rectum	Left	Yes	LOHP-based			Yes			Mutant	G12D	G12D	G12D	G12D	2	wild type
144	97	Male	1	71	>=70	1	0-1	22-Jul-2020	I	I-III	Ascending	Right	No	None			No		17-Nov-2020	Mutant	G12D	G12D	G12D	G12D	2	wild type
145	8	Male	1	59	<70	1	0-1		II	I-III	Sigmoid	Left	Yes	5FU-like	25.7		No	Dead		Mutant	G12D	G12D	G12D	G12D	2	wild type
146	92	01-Jun-2019	2	72	>=70	1	0-1	20-Mar-2009	II	I-III	Rectum	Left	Yes	LOHP-based			No		29-Jan-2014	Mutant	G12D	G12D	G12D	G12D	2	wild type
147	66	01-Jun-2019	2	55	<70	1	0-1		II	I-III	Cecum	Right	Yes	5FU-like	8.4		No	Alive		Mutant	G12D	G12D	G12D	G12D	2	wild type
148	159	Male	1	73	>=70	1	0-1	14-May-2019	II	I-III	Cecum	Right	No	None			No		02-Dec-2021	Mutant	G12D	G12D	G12D	G12D	2	wild type
149	16	01-Jun-2019	2	66	<70	1	0-1	01-Jun-2019	II	I-III	Cecum	Right	No	None			No			Mutant	G12D	G12D	G12D	G12D	2	wild type
150	98	Male	1	55	<70	1	0-1		II	I-III	Sigmoid	Left	Yes	5FU-like	9.2		No	Alive		Mutant	G12D	G12D	G12D	G12D	2	wild type
151	113	Male	1	61	<70	1	0-1	16-Oct-2017	II	I-III	Sigmoid	Left	No	None			Yes		12-Dec-2018	Mutant	G12D	G12D	G12D	G12D	2	wild type
152	7437Π	Male	1	61	<70	0	0-1	30-Apr-2014	II	I-III	Sigmoid	Left	Yes	LOHP-based	13	75	Yes	Alive	08-Jun-2018	Mutant	G12D	G12D	G12D	G12D	2	wild type
153	108	Male	1	71	>=70	1	0-1	28-Sep-2019	II	I-III	Rectum	Left	Yes	LOHP-based			Yes		18-Mar-2020	Mutant	G12D	G12D	G12D	G12D	2	wild type
154	39	01-Jun-2019	2	60	<70	1	0-1	14-Jan-2013	II	I-III	Rectum	Left	No	None			Yes		26-Oct-2017	Mutant	G12D	G12D	G12D	G12D	2	wild type
155	9667Π	01-Jun-2019	2	64	<70	1	0-1	02-May-2011	II	I-III	Rectum	Left	Yes	5FU-like	8	24	No	Alive	22-Dec-2011	Mutant	G12D	G12D	G12D	G12D	2	wild type
156	41	01-Jun-2019	2	71	>=70	1	0-1	01-Dec-2014	II	I-III	Rectum	Left	No	None			No		09-Jul-2019	Mutant	G12D	G12D	G12D	G12D	2	wild type
157	14870Π	Male	1	59	<70	0	0-1	01-Feb-2014	II	I-III	Rectum	Left	No	None	9	12	No	Alive	28-Jan-2020	Mutant	G12D	G12D	G12D	G12D	2	wild type
158	12	Male	1	49	<70	1	0-1		III	I-III	Cecum	Right	Yes	5FU-like	24.2		No	Dead		Mutant	G12D	G12D	G12D	G12D	2	wild type
159	142	01-Jun-2019	2	52	<70	1	0-1	15-Jun-2021	III	I-III	Cecum	Right	No	None			No		13-Jul-2021	Mutant	G12D	G12D	G12D	G12D	2	wild type
160	82	01-Jun-2019	2	63	<70	1	0-1	03-Apr-2012	III	I-III	Sigmoid	Left	Yes	LOHP-based			Yes		01-Jun-2013	Mutant	G12D	G12D	G12D	G12D	2	wild type
161	71	Male	1	56	<70	1	0-1	02-Jun-2011	III	I-III	Sigmoid	Left	Yes	LOHP-based			Yes		01-May-2018	Mutant	G12D	G12D	G12D	G12D	2	wild type
162	124	Male	1	78	>=70	1	0-1	01-Apr-2009	III	I-III	Sigmoid	Left	Yes	5FU-like			Yes		16-May-2009	Mutant	G12D	G12D	G12D	G12D	2	wild type
163	186	01-Jun-2019	2	63	<70	1	0-1	25-Nov-2015	III	I-III	Cecum	Right	No	None			Yes		04-Jan-2022	Mutant	G12D	G12D	G12D	G12D	2	wild type
164	137	Male	1	47	<70	1	0-1	01-Sep-2021	III	I-III	Cecum	Right	Yes	5FU-like			No		27-Jan-2022	Mutant	G12D	G12D	G12D	G12D	2	wild type
165	95	01-Jun-2019	2	72	>=70	1	0-1	14-Jun-2018	III	I-III	Cecum	Right	No	None			No		01-Mar-2019	Mutant	G12D	G12D	G12D	G12D	2	wild type
166	61	Male	1	80	>=70	1	0-1	01-May-2016	III	I-III	Cecum	Right	No	None			Yes		12-Nov-2018	Mutant	G12D	G12D	G12D	G12D	2	wild type
167	145	01-Jun-2019	2	47	<70	1	0-1	15-Sep-2017	III	I-III	Cecum	Right	Yes	5FU-like			Yes		27-Jul-2021	Mutant	G12D	G12D	G12D	G12D	2	wild type
168	62	Male	1	80	>=70	1	0-1	01-Sep-2015	III	I-III	Cecum	Right	Yes	5FU-like			Yes		16-Jan-2017	Mutant	G12D	G12D	G12D	G12D	2	wild type
169	109	01-Jun-2019	2	82	>=70	1	0-1	09-Dec-2019	III	I-III	Cecum	Right	Yes	5FU-like			Yes		10-Feb-2020	Mutant	G12D	G12D	G12D	G12D	2	wild type
170	18696Π	Male	1	67	<70	0	0-1	13-Jun-2018	III	I-III	Cecum	Right	Yes	LOHP-based	2	3	No	Dead	29-Jun-2020	Mutant	G12D	G12D	G12D	G12D	2	wild type
171	20632Π	Male	1	78	>=70	1	0-1	07-Jul-2020	III	I-III	Cecum	Right	No	None	17	45	No	Alive	01-Mar-2021	Mutant	G12D	G12D	G12D	G12D	2	wild type
172	79	Male	1	72	>=70	1	0-1	08-Nov-2012	III	I-III	Ascending	Right	Yes	5FU-like			Yes		01-May-2016	Mutant	G12D	G12D	G12D	G12D	2	wild type
173	165	Male	1	65	<70	1	0-1	07-Sep-2015	III	I-III	Ascending	Right	No	None			Yes		01-Sep-2021	Mutant	G12D	G12D	G12D	G12D	2	wild type
174	103	Male	1	78	>=70	1	0-1	15-Jun-2019	III	I-III	Ascending	Right	Yes	5FU-like			No		02-Nov-2020	Mutant	G12D	G12D	G12D	G12D	2	wild type
175	114	01-Jun-2019	2	61	<70	1	0-1	17-Aug-2018	III	I-III	Ascending	Right	Yes	5FU-like			No		29-Jan-2019	Mutant	G12D	G12D	G12D	G12D	2	wild type
176	78	01-Jun-2019	2	74	>=70	1	0-1	14-Oct-2015	III	I-III	Ascending	Right	No	None			No		28-Apr-2020	Mutant	G12D	G12D	G12D	G12D	2	wild type
177	22	01-Jun-2019	2	71	>=70	1	0-1	01-Mar-2017	III	I-III	Ascending	Right	Yes	LOHP-based			Yes		20-Sep-2018	Mutant	G12D	G12D	G12D	G12D	2	wild type
178	174	Male	1	60	<70	1	0-1	15-Oct-2019	III	I-III	Ascending	Right	Yes	5FU-like			Yes		16-Dec-2021	Mutant	G12D	G12D	G12D	G12D	2	wild type
179	187	Male	1	73	>=70	1	0-1	01-Jan-2016	III	I-III	Ascending	Right	Yes	LOHP-based			No		28-May-2020	Mutant	G12D	G12D	G12D	G12D	2	wild type
180	17332Π	Male	1	80	>=70	0	0-1	18-Oct-2016	III	I-III	Ascending	Right	Yes	5FU-like	9	15	Yes	Dead	08-May-2019	Mutant	G12D	G12D	G12D	G12D	2	wild type
181	840Π	Male	1	66	<70	0	0-1	28-Mar-2008	III	I-III	Ascending	Right	Yes	LOHP-based	2	2	No	Dead	20-Jun-2012	Mutant	G12D	G12D	G12D	G12D	2	wild type
182	582Π	Male	1	75	>=70	1	0-1	02-Sep-2005	III	I-III	Ascending	Right	Yes	LOHP-based	12	30	No	Dead	01-Aug-2010	Mutant	G12D	G12D	G12D	G12D	2	wild type
183	14020Π	01-Jun-2019	2	81	>=70	1	0-1	27-Nov-2012	III	I-III	Ascending	Right	Yes	5FU-like	3	3	No	Dead	05-Feb-2019	Mutant	G12D	G12D	G12D	G12D	2	wild type
184	141	Male	1	73	>=70	1	0-1	01-Jan-2019	III	I-III	Transverse	Right	No	None			No		14-Dec-2021	Mutant	G12D	G12D	G12D	G12D	2	wild type
185	1090Π	Male	1	63	<70	0	0-1	01-May-2009	III	I-III	Transverse	Right	Yes	LOHP-based	3	29	No	Dead	29-May-2013	Mutant	G12D	G12D	G12D	G12D	2	wild type
186	3823Π	01-Jun-2019	2	69	<70	0	0-1	01-Dec-2005	III	I-III	Descending	Left	Yes	LOHP-based	17	38	No	Dead	26-May-2008	Mutant	G12D	G12D	G12D	G12D	2	wild type
187	2823Π	01-Jun-2019	2	69	<70	0	0-1	01-Dec-2005	III	I-III	Descending	Left	Yes	LOHP-based	14	23	No	Dead	26-May-2008	Mutant	G12D	G12D	G12D	G12D	2	wild type
188	9	01-Jun-2019	2	49	<70	1	0-1		III	I-III	Sigmoid	Left	Yes	5FU-like	15.6		No	Alive		Mutant	G12D	G12D	G12D	G12D	2	wild type
189	16	Male	1	50	<70	1	0-1		III	I-III	Sigmoid	Left	Yes	5FU-like	25.2		No	Alive		Mutant	G12D	G12D	G12D	G12D	2	wild type
190	134	01-Jun-2019	2	81	>=70	1	0-1	29-Sep-2016	III	I-III	Sigmoid	Left	Yes	LOHP-based			No		29-Mar-2021	Mutant	G12D	G12D	G12D	G12D	2	wild type
191	148	Male	1	81	>=70	1	0-1	31-May-2021	III	I-III	Sigmoid	Left	No	None			Yes		29-Jun-2021	Mutant	G12D	G12D	G12D	G12D	2	wild type
192	4259	Male	1	80	>=70	1	0-1	11-Jan-2016	III	I-III	Sigmoid	Left	Yes	LOHP-based	7	25	Yes	Dead	09-Oct-2020	Mutant	G12D	G12D	G12D	G12D	2	wild type
193	17	01-Jun-2019	2	51	<70	1	0-1	01-Mar-2015	III	I-III	Sigmoid	Left	Yes	5FU-like			No		01-Apr-2016	Mutant	G12D	G12D	G12D	G12D	2	wild type
194	4708	01-Jun-2019	2	61	<70	1	0-1	08-May-2017	III	I-III	Sigmoid	Left	Yes	LOHP-based	6	25	No	Dead	01-Jul-2020	Mutant	G12D	G12D	G12D	G12D	2	wild type
195	177	01-Jun-2019	2	80	>=70	1	0-1	28-Apr-2019	III	I-III	Sigmoid	Left	Yes	5FU-like			No		20-Oct-2021	Mutant	G12D	G12D	G12D	G12D	2	wild type
196	16360Π	Male	1	76	>=70	0	0-1	05-Apr-2015	III	I-III	Sigmoid	Left	No	None	20	96	No	Dead	07-Nov-2017	Mutant	G12D	G12D	G12D	G12D	2	wild type
197	13826Π	Male	1	46	<70	0	0-1	16-Nov-2012	III	I-III	Sigmoid	Left	Yes	LOHP-based	12	32	Yes	Dead	04-Nov-2021	Mutant	G12D	G12D	G12D	G12D	2	wild type
198	19587π	01-Jun-2019	2	71	>=70	1	0-1	04-Jan-2019	III	I-III	Sigmoid	Left	Yes	LOHP-based	29	151	No	Dead	18-Nov-2021	Mutant	G12D	G12D	G12D	G12D	2	wild type
199	1132Π	Male	1	72	>=70	1	0-1	24-Nov-2010	III	I-III	Sigmoid	Left	Yes	LOHP-based	41	79	No	Dead	01-Nov-2013	Mutant	G12D	G12D	G12D	G12D	2	wild type
200	8280Π	Male	1	70	>=70	1	0-1	22-Feb-2013	III	I-III	Sigmoid	Left	Yes	LOHP-based	4	14	No	Alive	30-Jul-2019	Mutant	G12D	G12D	G12D	G12D	2	wild type
201	67	01-Jun-2019	2	60	<70	1	0-1	01-Sep-2015	III	I-III	Rectum	Left	Yes	5FU-like			No		30-Oct-2017	Mutant	G12D	G12D	G12D	G12D	2	wild type
202	147	01-Jun-2019	2	59	<70	1	0-1	30-Jan-2017	III	I-III	Rectum	Left	Yes	LOHP-based			No		20-Apr-2021	Mutant	G12D	G12D	G12D	G12D	2	wild type
203	52	Male	1	58	<70	1	0-1	01-Oct-2019	III	I-III	Rectum	Left	No	None			No		23-Dec-2019	Mutant	G12D	G12D	G12D	G12D	2	wild type
204	4245	Male	1	66	<70	1	0-1	16-Dec-2015	III	I-III	Rectum	Left	Yes	5FU-like	20	25	Yes	Dead	05-Aug-2020	Mutant	G12D	G12D	G12D	G12D	2	wild type
205	3674	Male	1	80	>=70	1	0-1	18-Jul-2014	III	I-III	Rectum	Left	Yes	5FU-like	14	34	No	Alive	04-Apr-2020	Mutant	G12D	G12D	G12D	G12D	2	wild type
206	126	Male	1	63	<70	1	0-1	02-Jul-2018	III	I-III	Rectum	Left	Yes	LOHP-based			No		28-Nov-2018	Mutant	G12D	G12D	G12D	G12D	2	wild type
207	20027Π	Male	1	57	<70	0	0-1	27-Nov-2019	III	I-III	Rectum	Left	No	None	6	25	Yes	Alive	11-Mar-2022	Mutant	G12D	G12D	G12D	G12D	2	wild type
208	865π	01-Jun-2019	2	74	>=70	0	0-1	01-May-2007	III	I-III	Rectum	Left	Yes	5FU-like	9	51	No	Dead	22-Aug-2010	Mutant	G12D	G12D	G12D	G12D	2	wild type
209	13550π	Male	1	59	<70	0	0-1	19-Sep-2018	III	I-III	Rectum	Left	Yes	LOHP-based	10	28	No	Dead	04-Oct-2020	Mutant	G12D	G12D	G12D	G12D	2	wild type
210	6551Π	01-Jun-2019	2	47	<70	0	0-1	10-Nov-2013	III	I-III	Rectum	Left	Yes	LOHP-based	10	263	Yes	Alive	18-Aug-2016	Mutant	G12D	G12D	G12D	G12D	2	wild type
211	18776Π	Male	1	79	>=70	0	0-1	12-Jul-2018	III	I-III	Rectum	Left	No	None	6	33	No	Dead	03-Jul-2020	Mutant	G12D	G12D	G12D	G12D	2	wild type
212	5628Π	Male	1	58	<70	0	0-1	01-Jan-2010	III	I-III	Rectum	Left	Yes	LOHP-based	13	28	No	Dead	13-Nov-2013	Mutant	G12D	G12D	G12D	G12D	2	wild type
213	748Π	Male	1	66	<70	1	0-1	01-Jul-2007	III	I-III	Rectum	Left	Yes	5FU-like	5	57	No	Alive	12-Jan-2011	Mutant	G12D	G12D	G12D	G12D	2	wild type
214	691Π	Male	1	68	<70	1	0-1	01-Nov-2006	III	I-III	Rectum	Left	Yes	LOHP-based		25	No	Alive	25-Aug-2015	Mutant	G12D	G12D	G12D	G12D	2	wild type
215	7121Π	Male	1	68	<70	1	0-1	01-Apr-2014	III	I-III	Rectum	Left	Yes	5FU-like	11	33	No	Dead	22-Oct-2017	Mutant	G12D	G12D	G12D	G12D	2	wild type
216	6475Π	Male	1	73	>=70	1	0-1	06-Jul-2005	III	I-III	Rectum	Left	Yes	5FU-like	12		No	Dead	14-Apr-2016	Mutant	G12D	G12D	G12D	G12D	2	wild type
217	769Π	01-Jun-2019	2	63	<70	1	0-1	01-Oct-2007	III	I-III	Rectum	Left	Yes	LOHP-based	7	26	Yes	Dead	10-Jul-2010	Mutant	G12D	G12D	G12D	G12D	2	wild type
218	11146Π	Male	1	46	<70	1	0-1	01-Dec-2009	III	I-III	Rectum	Left	Yes	LOHP-based	14	46	Yes	Dead	04-May-2020	Mutant	G12D	G12D	G12D	G12D	2	wild type
219	36	Male	1	84	>=70	1	0-1	22-May-2015	IV	IV	Descending	Left	No	None			No		08-Oct-2015	Mutant	G12D	G12D	G12D	G12D	2	wild type
220	4	Male	1	51	<70	1	0-1		IV	IV	Sigmoid	Left	No	None	16		No	Alive		Mutant	G12D	G12D	G12D	G12D	2	wild type
221	37	01-Jun-2019	2	65	<70	1	0-1	01-Jan-2015	IV	IV	Rectum	Left	Yes	LOHP-based			No		19-Nov-2015	Mutant	G12D	G12D	G12D	G12D	2	wild type
222	85	01-Jun-2019	2	78	>=70	1	0-1	28-Nov-2014	IV	IV	Cecum	Right	Yes	5FU-like			No		15-Dec-2020	Mutant	G12D	G12D	G12D	G12D	2	wild type
223	138	Male	1	66	<70	1	0-1	21-Oct-2020	IV	IV	Cecum	Right	Yes	5FU-like			No		20-Jan-2022	Mutant	G12D	G12D	G12D	G12D	2	wild type
224	4910	01-Jun-2019	2	81	>=70	1	0-1	01-Dec-2017	IV	IV	Cecum	Right	Yes	LOHP-based	3	29	No	Alive	06-Feb-2019	Mutant	G12D	G12D	G12D	G12D	2	wild type
225	26	01-Jun-2019	2	60	<70	1	0-1	01-Oct-2016	IV	IV	Cecum	Right	Yes	5FU-like			No		02-Apr-2018	Mutant	G12D	G12D	G12D	G12D	2	wild type
226	775Π	01-Jun-2019	2	60	<70	0	0-1	01-Feb-2005	IV	IV	Cecum	Right	No	None	20	108	No	Dead	01-Jan-2013	Mutant	G12D	G12D	G12D	G12D	2	wild type
227	8593π	Male	1	47	<70	0	0-1	10-Feb-2013	IV	IV	Cecum	Right	No	None	6	10	No	Alive	15-Dec-2013	Mutant	G12D	G12D	G12D	G12D	2	wild type
228	12290Π	01-Jun-2019	2	46	<70	0	0-1	18-Jan-2006	IV	IV	Cecum	Right	No	None	4	8	No	Alive	29-Feb-2008	Mutant	G12D	G12D	G12D	G12D	2	wild type
229	1189Π	Male	1	64	<70	1	0-1	11-Aug-2011	IV	IV	Cecum	Right	Yes	5FU-like	10	29	No	Dead	30-Aug-2013	Mutant	G12D	G12D	G12D	G12D	2	wild type
230	975Π	Male	1	69	<70	1	0-1	01-Aug-2009	IV	IV	Cecum	Right	No	None	13	35	No	Dead	06-Apr-2010	Mutant	G12D	G12D	G12D	G12D	2	wild type
231	P82	Male	1	73	>=70	1	0-1	02-Mar-2007	IV	IV	Cecum	Right	No	None	19	68	Yes	Alive	01-Jul-2008	Mutant	G12D	G12D	G12D	G12D	2	wild type
232	1189Π	01-Jun-2019	2	64	<70	1	0-1	11-Aug-2011	IV	IV	Cecum	Right	Yes	5FU-like	82		Yes	Dead	30-Aug-2013	Mutant	G12D	G12D	G12D	G12D	2	wild type
233	5639	Male	1	54	<70	1	0-1	01-Oct-2019	IV	IV	Ascending	Right	No	None	5	35	No	Dead	24-Jun-2020	Mutant	G12D	G12D	G12D	G12D	2	wild type
234	4417	01-Jun-2019	2	58	<70	1	0-1	23-Jun-2016	IV	IV	Ascending	Right	No	None		10	Yes	Dead	16-Jan-2019	Mutant	G12D	G12D	G12D	G12D	2	wild type
235	7501Π	Male	1	69	<70	0	0-1	01-Dec-2017	IV	IV	Ascending	Right	No	None	7	22	No	Dead	04-Oct-2018	Mutant	G12D	G12D	G12D	G12D	2	wild type
236	1183Π	Male	1	61	<70	0	0-1	13-Sep-2011	IV	IV	Ascending	Right	No	None	37	126	No	Dead	12-Nov-2014	Mutant	G12D	G12D	G12D	G12D	2	wild type
237	19607Π	Male	1	59	<70	0	0-1	30-May-2019	IV	IV	Ascending	Right	No	None	10	10	No	Dead	18-Nov-2021	Mutant	G12D	G12D	G12D	G12D	2	wild type
238	6721Π	01-Jun-2019	2	76	>=70	1	0-1	26-Jan-2017	IV	IV	Ascending	Right	No	None	2	107	Yes	Alive	15-May-2017	Mutant	G12D	G12D	G12D	G12D	2	wild type
239	1183Π	Male	1	61	<70	1	0-1	13-Sep-2011	IV	IV	Ascending	Right	No	None	4	14	No	Dead	12-Nov-2014	Mutant	G12D	G12D	G12D	G12D	2	wild type
240	590Π	01-Jun-2019	2	68	<70	1	0-1	27-Jul-2020	IV	IV	Ascending	Right	No	None	8	16	Yes	Dead	12-Aug-2008	Mutant	G12D	G12D	G12D	G12D	2	wild type
241	3557Π	01-Jun-2019	2	77	>=70	1	0-1	01-Feb-2006	IV	IV	Ascending	Right	No	None		28	No	Alive	01-Jan-2009	Mutant	G12D	G12D	G12D	G12D	2	wild type
242	699Π	01-Jun-2019	2	46	<70	1	0-1	15-Dec-2006	IV	IV	Ascending	Right	No	None	22	66	No	Alive	01-Sep-2012	Mutant	G12D	G12D	G12D	G12D	2	wild type
243	15761Π	Male	1	82	>=70	2	>=2	22-Jan-2015	IV	IV	Ascending	Right	No	None	10	50	No	Dead	11-Mar-2015	Mutant	G12D	G12D	G12D	G12D	2	wild type
244	4865Π	01-Jun-2019	2	68	<70	2	>=2	01-Jun-2011	IV	IV	Ascending	Right	No	None	7	9	No	Dead	16-Dec-2011	Mutant	G12D	G12D	G12D	G12D	2	wild type
245	4169	01-Jun-2019	2	75	>=70	1	0-1	23-Sep-2015	IV	IV	Transverse	Right	No	None	5	43	No	Dead	24-Mar-2016	Mutant	G12D	G12D	G12D	G12D	2	wild type
246	146	Male	1	80	>=70	1	0-1	19-Nov-2019	IV	IV	Transverse	Right	Yes	LOHP-based			No		24-Jan-2022	Mutant	G12D	G12D	G12D	G12D	2	wild type
247	4225Π	Male	1	58	<70	0	0-1	18-Apr-2008	IV	IV	Transverse	Right	No	None	5	30	Yes	Dead	09-Feb-2010	Mutant	G12D	G12D	G12D	G12D	2	wild type
248	3717Π	01-Jun-2019	2	56	<70	0	0-1	15-Sep-2006	IV	IV	Transverse	Right	No	None	8	56	No	Dead	01-Feb-2009	Mutant	G12D	G12D	G12D	G12D	2	wild type
249	21325Π	Male	1	80	>=70	0	0-1	28-Apr-2021	IV	IV	Transverse	Right	No	None	12	94	Yes	Dead	18-Nov-2021	Mutant	G12D	G12D	G12D	G12D	2	wild type
250	19526Π	Male	1	65	<70	1	0-1	03-Oct-2018	IV	IV	Transverse	Right	Yes	LOHP-based	2	4	No	Dead	18-Nov-2021	Mutant	G12D	G12D	G12D	G12D	2	wild type
251	17704Π	01-Jun-2019	2	80	>=70	1	0-1	01-Jul-2017	IV	IV	Transverse	Right	No	None	11	55	Yes	Dead	17-Oct-2018	Mutant	G12D	G12D	G12D	G12D	2	wild type
252	1249Π	01-Jun-2019	2	75	>=70	1	0-1	01-Aug-2012	IV	IV	Transverse	Right	No	None	12	61	Yes	Dead	05-Oct-2014	Mutant	G12D	G12D	G12D	G12D	2	wild type
253	20993Π	Male	1	55	<70	1	0-1	23-Dec-2020	IV	IV	Transverse	Right	No	None	25	49	No	Dead	15-Nov-2021	Mutant	G12D	G12D	G12D	G12D	2	wild type
254	3958	Male	1	54	<70	1	0-1	09-Mar-2015	IV	IV	Descending	Left	No	None	3	65	No	Dead	27-Nov-2016	Mutant	G12D	G12D	G12D	G12D	2	wild type
255	1290Π	Male	1	56	<70	0	0-1	01-Feb-2013	IV	IV	Descending	Left	Yes	LOHP-based	6	7	No	Dead	22-Apr-2020	Mutant	G12D	G12D	G12D	G12D	2	wild type
256	7528Π	01-Jun-2019	2	55	<70	0	0-1	01-Mar-2017	IV	IV	Descending	Left	No	None	10	14	Yes	Dead	18-Oct-2018	Mutant	G12D	G12D	G12D	G12D	2	wild type
257	531Π	Male	1	74	>=70	1	0-1	23-Apr-2005	IV	IV	Descending	Left	No	None	10	32	No	Alive	12-Mar-2010	Mutant	G12D	G12D	G12D	G12D	2	wild type
258	1176Π	Male	1	57	<70	1	0-1	15-Jul-2011	IV	IV	Descending	Left	No	None	20	41	Yes	Alive	17-Oct-2011	Mutant	G12D	G12D	G12D	G12D	2	wild type
259	17169Π	01-Jun-2019	2	56	<70	3	>=2	02-Aug-2016	IV	IV	Descending	Left	No	None	15	47	No	Alive	13-Sep-2016	Mutant	G12D	G12D	G12D	G12D	2	wild type
260	11	Male	1	66	<70	1	0-1		IV	IV	Sigmoid	Left	No	None	14.3		No	Dead		Mutant	G12D	G12D	G12D	G12D	2	wild type
261	13	Male	1	67	<70	1	0-1		IV	IV	Sigmoid	Left	No	None	48.2		Yes	Alive		Mutant	G12D	G12D	G12D	G12D	2	wild type
262	17	01-Jun-2019	2	49	<70	1	0-1		IV	IV	Sigmoid	Left	No	None	25.2		No	Dead		Mutant	G12D	G12D	G12D	G12D	2	wild type
263	76	Male	1	49	<70	1	0-1		IV	IV	Sigmoid	Left	No	None	8.2		No	Alive		Mutant	G12D	G12D	G12D	G12D	2	wild type
264	4283	01-Jun-2019	2	59	<70	1	0-1	05-Feb-2016	IV	IV	Sigmoid	Left	No	None	3	110	Yes	Dead	23-Nov-2018	Mutant	G12D	G12D	G12D	G12D	2	wild type
265	139	Male	1	67	<70	1	0-1	06-Oct-2017	IV	IV	Sigmoid	Left	Yes	LOHP-based			No		11-May-2021	Mutant	G12D	G12D	G12D	G12D	2	wild type
266	60	Male	1	63	<70	1	0-1	01-Mar-2017	IV	IV	Sigmoid	Left	Yes	LOHP-based			No		05-Nov-2018	Mutant	G12D	G12D	G12D	G12D	2	wild type
267	2707	01-Jun-2019	2	67	<70	1	0-1	13-Feb-2012	IV	IV	Sigmoid	Left	No	None	17	39	No	Dead	19-Nov-2014	Mutant	G12D	G12D	G12D	G12D	2	wild type
268	46	01-Jun-2019	2	69	<70	1	0-1	20-Oct-2016	IV	IV	Sigmoid	Left	Yes	LOHP-based			No		14-Nov-2016	Mutant	G12D	G12D	G12D	G12D	2	wild type
269	66	01-Jun-2019	2	71	>=70	1	0-1	10-Aug-2016	IV	IV	Sigmoid	Left	Yes	LOHP-based			No		23-Nov-2017	Mutant	G12D	G12D	G12D	G12D	2	wild type
270	27	Male	1	72	>=70	1	0-1		IV	IV	Sigmoid	Left	Yes	LOHP-based			No		31-Oct-2018	Mutant	G12D	G12D	G12D	G12D	2	wild type
271	171	Male	1	70	>=70	1	0-1	19-Dec-2019	IV	IV	Sigmoid	Left	Yes	LOHP-based			No		09-Nov-2020	Mutant	G12D	G12D	G12D	G12D	2	wild type
272	4000	01-Jun-2019	2	52	<70	1	0-1	20-Apr-2015	IV	IV	Sigmoid	Left	No	None	11	48	No	Dead	05-Oct-2020	Mutant	G12D	G12D	G12D	G12D	2	wild type
273	2519	01-Jun-2019	2	57	<70	1	0-1	10-May-2011	IV	IV	Sigmoid	Left	No	None	17	20	Yes	Dead	19-Nov-2014	Mutant	G12D	G12D	G12D	G12D	2	wild type
274	1114Π	01-Jun-2019	2	70	>=70	0	0-1	07-Dec-2010	IV	IV	Sigmoid	Left	No	None	10	67	No	Dead	14-Oct-2019	Mutant	G12D	G12D	G12D	G12D	2	wild type
275	935Π	01-Jun-2019	2	78	>=70	0	0-1	01-Jan-2009	IV	IV	Sigmoid	Left	No	None	29	152	No	Dead	01-Jan-2011	Mutant	G12D	G12D	G12D	G12D	2	wild type
276	4056Π	01-Jun-2019	2	53	<70	0	0-1	01-Apr-2007	IV	IV	Sigmoid	Left	No	None	12	65	No	Dead	01-May-2009	Mutant	G12D	G12D	G12D	G12D	2	wild type
277	7359Π	Male	1	51	<70	0	0-1	01-Mar-2016	IV	IV	Sigmoid	Left	No	None	9	35	No	Dead	16-Dec-2017	Mutant	G12D	G12D	G12D	G12D	2	wild type
278	971Π	Male	1	65	<70	0	0-1	01-Jun-2009	IV	IV	Sigmoid	Left	No	None	52	59	No	Dead	01-Dec-2009	Mutant	G12D	G12D	G12D	G12D	2	wild type
279	11163Π	01-Jun-2019	2	67	<70	0	0-1	02-May-2017	IV	IV	Sigmoid	Left	No	None	9	27	No	Dead	03-Sep-2019	Mutant	G12D	G12D	G12D	G12D	2	wild type
280	494Π	Male	1	71	>=70	0	0-1	03-Jan-2005	IV	IV	Sigmoid	Left	No	None	10	16	No	Dead	17-Jun-2011	Mutant	G12D	G12D	G12D	G12D	2	wild type
281	19584π	Male	1	60	<70	0	0-1	27-May-2019	IV	IV	Sigmoid	Left	No	None	9	42	No	Dead	27-Nov-2020	Mutant	G12D	G12D	G12D	G12D	2	wild type
282	1247Π	01-Jun-2019	2	58	<70	1	0-1	25-Jun-2012	IV	IV	Sigmoid	Left	No	None	15	32	No	Alive	22-Aug-2013	Mutant	G12D	G12D	G12D	G12D	2	wild type
283	1081Π	01-Jun-2019	2	47	<70	1	0-1	09-Jul-2010	IV	IV	Sigmoid	Left	No	None		19	Yes	Alive	05-Dec-2011	Mutant	G12D	G12D	G12D	G12D	2	wild type
284	898Π	01-Jun-2019	2	57	<70	1	0-1	01-Nov-2008	IV	IV	Sigmoid	Left	No	None	9	9	No	Alive	19-Dec-2013	Mutant	G12D	G12D	G12D	G12D	2	wild type
285	16022Π	Male	1	80	>=70	1	0-1	01-May-2015	IV	IV	Sigmoid	Left	No	None	18	56	No	Alive	04-Jul-2017	Mutant	G12D	G12D	G12D	G12D	2	wild type
286	1247Π	01-Jun-2019	2	58	<70	1	0-1	25-Jun-2012	IV	IV	Sigmoid	Left	No	None	12	47	No	Dead	22-Aug-2013	Mutant	G12D	G12D	G12D	G12D	2	wild type
287	1202Π	Male	1	63	<70	2	>=2	01-Dec-2011	IV	IV	Sigmoid	Left	No	None	10	15	No	Dead	10-May-2012	Mutant	G12D	G12D	G12D	G12D	2	wild type
288	136	Male	1	69	<70	1	0-1	04-Nov-2016	IV	IV	Rectum	Left	Yes	LOHP-based			No		22-Jun-2021	Mutant	G12D	G12D	G12D	G12D	2	wild type
289	5121	01-Jun-2019	2	73	>=70	1	0-1	12-Feb-2015	IV	IV	Rectum	Left	No	None	4	12	Yes	Dead	28-Jan-2019	Mutant	G12D	G12D	G12D	G12D	2	wild type
290	2912	Male	1	75	>=70	1	0-1	10-Oct-2012	IV	IV	Rectum	Left	Yes	LOHP-based	30	106	Yes	Alive	18-May-2016	Mutant	G12D	G12D	G12D	G12D	2	wild type
291	4060	Male	1	61	<70	1	0-1	27-May-2015	IV	IV	Rectum	Left	No	None	6	24	No	Alive	12-Jun-2020	Mutant	G12D	G12D	G12D	G12D	2	wild type
292	P53	01-Jun-2019	2	52	<70	1	0-1	19-Feb-2008	IV	IV	Rectum	Left	No	None	8	33	No	Dead	06-Mar-2009	Mutant	G12D	G12D	G12D	G12D	2	wild type
293	2898	01-Jun-2019	2	58	<70	1	0-1	24-Sep-2012	IV	IV	Rectum	Left	No	None	4	12	No	Dead	11-Oct-2016	Mutant	G12D	G12D	G12D	G12D	2	wild type
294	104	Male	1	65	<70	1	0-1	17-Jun-2016	IV	IV	Rectum	Left	Yes	LOHP-based			No		05-Sep-2019	Mutant	G12D	G12D	G12D	G12D	2	wild type
295	4745	01-Jun-2019	2	61	<70	1	0-1	07-Jun-2017	IV	IV	Rectum	Left	No	None	11	69	No	Dead	03-Nov-2018	Mutant	G12D	G12D	G12D	G12D	2	wild type
296	4823Π	Male	1	55	<70	0	0-1	09-Jul-2008	IV	IV	Rectum	Left	No	None	4	14	No	Dead	27-Oct-2011	Mutant	G12D	G12D	G12D	G12D	2	wild type
297	983Π	01-Jun-2019	2	56	<70	0	0-1	06-Aug-2009	IV	IV	Rectum	Left	No	None		32	No	Dead	25-Jun-2012	Mutant	G12D	G12D	G12D	G12D	2	wild type
298	17047Π	Male	1	65	<70	0	0-1	11-Jul-2016	IV	IV	Rectum	Left	No	None	24	108	Yes	Alive	21-Jun-2020	Mutant	G12D	G12D	G12D	G12D	2	wild type
299	6481Π	Male	1	63	<70	0	0-1	04-Jun-2014	IV	IV	Rectum	Left	Yes	LOHP-based	9	30	No	Dead	02-Apr-2015	Mutant	G12D	G12D	G12D	G12D	2	wild type
300	1151Π	Male	1	68	<70	0	0-1	28-Jun-2011	IV	IV	Rectum	Left	No	None	11	59	No	Alive	26-Nov-2012	Mutant	G12D	G12D	G12D	G12D	2	wild type
301	627Π	01-Jun-2019	2	46	<70	0	0-1	19-Feb-2020	IV	IV	Rectum	Left	No	None	11	31	Yes	Dead	14-May-2008	Mutant	G12D	G12D	G12D	G12D	2	wild type
302	3644Π	Male	1	64	<70	0	0-1	01-May-2007	IV	IV	Rectum	Left	No	None	8	34	No	Dead	26-Sep-2008	Mutant	G12D	G12D	G12D	G12D	2	wild type
303	6751Π	Male	1	70	>=70	1	0-1	01-Jan-2016	IV	IV	Rectum	Left	No	None	12	89	No	Dead	22-Jun-2017	Mutant	G12D	G12D	G12D	G12D	2	wild type
304	19646Π	01-Jun-2019	2	75	>=70	1	0-1	19-Jun-2019	IV	IV	Rectum	Left	No	None	2	6	No	Dead	12-Nov-2021	Mutant	G12D	G12D	G12D	G12D	2	wild type
305	3581Π	Male	1	83	>=70	1	0-1	09-Jan-2008	IV	IV	Rectum	Left	No	None	8	11	No	Alive	06-Nov-2008	Mutant	G12D	G12D	G12D	G12D	2	wild type
306	769Π	01-Jun-2019	2	63	<70	1	0-1	01-Oct-2007	IV	IV	Rectum	Left	Yes	5FU-like	12	77	Yes	Alive	10-Jul-2010	Mutant	G12D	G12D	G12D	G12D	2	wild type
307	1305Π	01-Jun-2019	2	80	>=70	1	0-1	22-May-2013	IV	IV	Rectum	Left	No	None	111	143	No	Alive	13-Apr-2015	Mutant	G12D	G12D	G12D	G12D	2	wild type
308	18848Π	01-Jun-2019	2	46	<70	2	>=2	14-Jun-2018	IV	IV	Rectum	Left	No	None	41	44	Yes	Alive	08-Feb-2022	Mutant	G12D	G12D	G12D	G12D	2	wild type
309	5708Π	Male	1	67	<70	3	>=2	04-Mar-2014	IV	IV	Rectum	Left	No	None	29	36	No	Dead	10-Apr-2014	Mutant	G12D	G12D	G12D	G12D	2	wild type
310	7352Π	Male	1	57	<70	0	0-1	01-Jun-2014	II	I-III	Rectum	Left	No	None	4	21	No	Dead	09-Feb-2016	Mutant	G12R	OtherG12	OtherG12	all other	2	wild type
311	20060Π	Male	1	69	<70	1	0-1	10-Oct-2019	III	I-III	Rectum	Left	Yes	LOHP-based	25	32	No	Dead	08-Sep-2021	Mutant	G12R	OtherG12	OtherG12	all other	2	wild type
312	5705	01-Jun-2019	2	70	>=70	1	0-1	24-Feb-2020	IV	IV	Cecum	Right	No	None	11	29	No	Dead	14-Jul-2020	Mutant	G12R	OtherG12	OtherG12	all other	2	wild type
313	54	01-Jun-2019	2	72	>=70	1	0-1	01-Mar-2016	IV	IV	Ascending	Right	Yes	LOHP-based			No		18-Jul-2016	Mutant	G12S	OtherG12	OtherG12	all other	2	wild type
314	76	Male	1	61	<70	1	0-1	12-Dec-2014	II	I-III	Rectum	Left	Yes	LOHP-based			No		26-Apr-2021	Mutant	G12S	OtherG12		all other	2	wild type
315	7	01-Jun-2019	2	80	>=70	1	0-1	01-Dec-2018	III	I-III	Rectum	Left	Yes	LOHP-based			No			Mutant	G12S	OtherG12	OtherG12	all other	2	wild type
316	37	Male	1	51	<70	1	0-1		III	I-III	Cecum	Right	Yes	5FU-like	6.5		No	Alive		Mutant	G12S	OtherG12	OtherG12	all other	2	wild type
317	5188	Male	1	75	>=70	1	0-1	12-Sep-2018	III	I-III	Ascending	Right	Yes	LOHP-based	35	58	No	Dead	13-Apr-2020	Mutant	G12S	OtherG12	OtherG12	all other	2	wild type
318	1329Π	Male	1	75	>=70	1	0-1	23-Aug-2013	III	I-III	Ascending	Right	Yes	LOHP-based	16	27	No	Dead	06-Apr-2016	Mutant	G12S	OtherG12	OtherG12	all other	2	wild type
319	1329π	Male	1	75	>=70	1	0-1	23-Aug-2013	III	I-III	Ascending	Right	Yes	LOHP-based	6	78	No	Dead	06-Apr-2016	Mutant	G12S	OtherG12	OtherG12	all other	2	wild type
320	169	01-Jun-2019	2	60	<70	1	0-1	28-Sep-2017	III	I-III	Sigmoid	Left	Yes	LOHP-based			No		01-Jul-2021	Mutant	G12S	OtherG12	OtherG12	all other	2	wild type
321	19012Π	01-Jun-2019	2	73	>=70	0	0-1	01-Oct-2017	III	I-III	Sigmoid	Left	No	None	9	11	No	Dead	25-May-2020	Mutant	G12S	OtherG12	OtherG12	all other	2	wild type
322	21715Π	01-Jun-2019	2	47	<70	0	0-1	20-May-2019	III	I-III	Sigmoid	Left	Yes	LOHP-based	5	33	Yes	Dead	29-Dec-2021	Mutant	G12S	OtherG12	G12V	all other	2	wild type
323	58	01-Jun-2019	2	59	<70	1	0-1		III	I-III	Rectum	Left	Yes	5FU-like	8.3		No	Alive		Mutant	G12S	OtherG12	OtherG12	all other	2	wild type
324	2710	Male	1	75	>=70	1	0-1	16-Feb-2012	III	I-III	Rectum	Left	Yes	5FU-like	3	39	No	Dead	02-Nov-2016	Mutant	G12S	OtherG12	OtherG12	all other	2	wild type
325	162	Male	1	76	>=70	1	0-1	02-Jun-2020	III	I-III	Rectum	Left	No	None			No		01-May-2021	Mutant	G12S	OtherG12	OtherG12	all other	2	wild type
326	65	Male	1	79	>=70	1	0-1	04-Jan-2013	III	I-III	Rectum	Left	Yes	LOHP-based			No		15-Dec-2015	Mutant	G12S	OtherG12	OtherG12	all other	2	wild type
327	7611Π	01-Jun-2019	2	65	<70	1	0-1	01-Apr-2015	III	I-III	Rectum	Left	No	None	24	63	Yes	Alive	05-Feb-2019	Mutant	G12S	OtherG12	OtherG12	all other	2	wild type
328	7611Π	01-Jun-2019	2	65	<70	1	0-1	01-Nov-2013	III	I-III	Rectum	Left	No	None	18	19	No	Alive	05-Feb-2019	Mutant	G12S	OtherG12	OtherG12	all other	2	wild type
329	1095Π	Male	1	58	<70	0	0-1	13-Apr-2008	IV	IV	Ascending	Right	No	None	28	39	No	Dead	15-Jan-2020	Mutant	G12S	OtherG12	OtherG12	all other	2	wild type
330	19731Π	01-Jun-2019	2	47	<70	1	0-1	13-Jul-2019	IV	IV	Transverse	Right	No	None	24	35	No	Dead	20-May-2020	Mutant	G12S	OtherG12	OtherG12	all other	2	wild type
331	5407	Male	1	53	<70	1	0-1	06-May-2019	IV	IV	Sigmoid	Left	No	None	4	38	No	Alive	06-Oct-2020	Mutant	G12S	OtherG12	OtherG12	all other	2	wild type
332	16034Π	Male	1	71	>=70	0	0-1	01-Jun-2015	IV	IV	Sigmoid	Left	No	None	14	20	No	Alive	11-Aug-2016	Mutant	G12S	OtherG12	OtherG12	all other	2	wild type
333	937Π	01-Jun-2019	2	56	<70	1	0-1	01-Mar-2009	IV	IV	Sigmoid	Left	No	None	11	30	No	Dead	02-Jul-2015	Mutant	G12S	OtherG12	OtherG12	all other	2	wild type
334	1020Π	Male	1	74	>=70	1	0-1	12-Dec-2009	IV	IV	Sigmoid	Left	No	None	2	8	No	Dead	16-Jan-2013	Mutant	G12S	OtherG12	OtherG12	all other	2	wild type
335	87	01-Jun-2019	2	61	<70	1	0-1	01-Jun-2019	IV	IV	Rectum	Left	Yes	LOHP-based			No		02-Mar-2021	Mutant	G12S	OtherG12	OtherG12	all other	2	wild type
336	2622	Male	1	72	>=70	1	0-1	20-Oct-2011	IV	IV	Rectum	Left	Yes	LOHP-based	9	50	No	Dead	05-Oct-2020	Mutant	G12S	OtherG12	OtherG12	all other	2	wild type
337	4148	Male	1	64	<70	1	0-1	17-Aug-2015	IV	IV	Rectum	Left	No	None	10	63	No	Dead	23-Mar-2016	Mutant	G12S	OtherG12	OtherG12	all other	2	wild type
338	512Π	Male	1	56	<70	0	0-1	01-Apr-2005	IV	IV	Rectum	Left	No	None	4	13	No	Dead	10-Oct-2007	Mutant	G12S	OtherG12	OtherG12	all other	2	wild type
339	1225Π	01-Jun-2019	2	69	<70	0	0-1	20-Mar-2012	IV	IV	Rectum	Left	Yes	5FU-like	5	5	No	Alive	01-Feb-2018	Mutant	G12S	OtherG12	OtherG12	all other	2	wild type
340	14	Male	1	62	<70	1	0-1	14-Dec-2011	III	I-III	Rectum	Left	Yes	LOHP-based	16		No		23-Jul-2018	Mutant	G12V	OtherG12	G12V	all other	12	wild type
341	21	Male	1	57	<70	1	0-1	01-Aug-2017	III	I-III	Transverse	Right	Yes	LOHP-based			No		13-Jun-2018	Mutant	G12V	OtherG12	G12V	all other	2	wild type
342	107	01-Jun-2019	2	80	>=70	1	0-1	02-May-2017	IV	IV	Sigmoid	Left	Yes	LOHP-based			No		04-Nov-2019	Mutant	G12V	OtherG12	G12V	all other	2	wild type
343	57	Male	1	72	>=70	1	0-1	01-Mar-2016	IV	IV	Sigmoid	Left	No	None			No		18-Mar-2017	Mutant	G12V	OtherG12	G12V	all other	2	wild type
344	129	01-Jun-2019	2	52	<70	1	0-1	05-Oct-2016	IV	IV	Sigmoid	Left	Yes	LOHP-based			No		12-Oct-2017	Mutant	G12V	OtherG12	G12V	all other	2	wild type
345	58	01-Jun-2019	2	65	<70	1	0-1	01-Oct-2014	IV	IV	Rectum	Left	Yes	LOHP-based			No		29-Mar-2017	Mutant	G12V	OtherG12	G12V	all other	2	wild type
346	185	01-Jun-2019	2	75	>=70	1	0-1	26-Feb-2021	II	I-III	Cecum	Right	Yes	LOHP-based			No		05-Oct-2021	Mutant	G12V	OtherG12	G12V	all other	2	wild type
347	95	01-Jun-2019	2	42	<70	1	0-1		II	I-III	Sigmoid	Left	Yes	5FU-like	14.2		No	Alive		Mutant	G12V	OtherG12	G12V	all other	2	wild type
348	96	01-Jun-2019	2	66	<70	1	0-1		II	I-III	Sigmoid	Left	Yes	5FU-like	15.2		No	Alive		Mutant	G12V	OtherG12	G12V	all other	2	wild type
349	3763	01-Jun-2019	2	75	>=70	1	0-1	09-Oct-2014	II	I-III	Sigmoid	Left	No	None	20	96	Yes	Dead	19-Oct-2017	Mutant	G12V	OtherG12	G12V	all other	2	wild type
350	4990	Male	1	73	>=70	1	0-1	01-Nov-2011	II	I-III	Sigmoid	Left	Yes	5FU-like	10	18	No	Dead	07-Sep-2020	Mutant	G12V	OtherG12	G12V	all other	2	wild type
351	75	01-Jun-2019	2	74	>=70	1	0-1	01-Aug-2018	II	I-III	Sigmoid	Left	No	None			No		01-Oct-2019	Mutant	G12V	OtherG12	G12V	all other	2	wild type
352	P22	01-Jun-2019	2	48	<70	0	0-1	26-Jan-2001	II	I-III	Sigmoid	Left	No	None	10	29	No	Dead	29-Nov-2008	Mutant	G12V	OtherG12	G12V	all other	2	wild type
353	5122Π	Male	1	80	>=70	1	0-1	01-Oct-2007	II	I-III	Sigmoid	Left	No	None	6	32	No	Alive	28-Sep-2012	Mutant	G12V	OtherG12	G12V	all other	2	wild type
354	38	01-Jun-2019	2	33	<70	1	0-1		II	I-III	Rectum	Left	Yes	5FU-like	29.2		No	Alive		Mutant	G12V	OtherG12	G12V	all other	2	wild type
355	50	Male	1	49	<70	1	0-1		II	I-III	Rectum	Left	Yes	5FU-like	12.7		No	Alive		Mutant	G12V	OtherG12	G12V	all other	2	wild type
356	65	01-Jun-2019	2	66	<70	1	0-1		II	I-III	Rectum	Left	Yes	5FU-like	12.8		No	Alive		Mutant	G12V	OtherG12	G12V	all other	2	wild type
357	153	Male	1	79	>=70	1	0-1	04-Mar-2019	II	I-III	Rectum	Left	Yes	LOHP-based			No		16-Mar-2021	Mutant	G12V	OtherG12	G12V	all other	2	wild type
358	100	Male	1	59	<70	1	0-1	01-Oct-2015	II	I-III	Rectum	Left	Yes	LOHP-based			No		01-May-2018	Mutant	G12V	OtherG12	G12V	all other	2	wild type
359	5234	01-Jun-2019	2	57	<70	1	0-1	19-Nov-2015	II	I-III	Rectum	Left	No	None	12	44	No	Dead	07-Oct-2020	Mutant	G12V	OtherG12	G12V	all other	2	wild type
360	32	01-Jun-2019	2	64	<70	1	0-1	01-Mar-2014	III	I-III	Rectum	Left	Yes	LOHP-based			No		07-Dec-2016	Mutant	G12V	OtherG12	G12V	all other	2	wild type
361	28	Male	1	66	<70	1	0-1	01-Dec-2018	III	I-III	Cecum	Right	No	None			No		01-Dec-2019	Mutant	G12V	OtherG12	G12V	all other	2	wild type
362	5276Π	01-Jun-2019	2	46	<70	0	0-1	01-Jun-2010	III	I-III	Cecum	Right	Yes	LOHP-based	5	18	No	Dead	01-Oct-2012	Mutant	G12V	OtherG12	G12V	all other	2	wild type
363	7512Π	Male	1	77	>=70	1	0-1	01-Jan-2015	III	I-III	Cecum	Right	Yes	LOHP-based	6	24	No	Dead	12-Oct-2018	Mutant	G12V	OtherG12	G12V	all other	2	wild type
364	13462π	01-Jun-2019	2	74	>=70	1	0-1	01-Jun-2016	III	I-III	Cecum	Right	Yes	5FU-like	6	7	No	Dead	30-Jun-2020	Mutant	G12V	OtherG12	G12V	all other	2	wild type
365	157	Male	1	79	>=70	1	0-1	19-Dec-2019	III	I-III	Ascending	Right	Yes	LOHP-based			No		01-Apr-2021	Mutant	G12V	OtherG12	G12V	all other	2	wild type
366	6552Π	01-Jun-2019	2	85	>=70	0	0-1	05-Mar-2014	III	I-III	Ascending	Right	No	None	2	34	No	Dead	30-Aug-2016	Mutant	G12V	OtherG12	G12V	all other	2	wild type
367	19678Π	Male	1	46	<70	0	0-1	30-Apr-2019	III	I-III	Ascending	Right	Yes	LOHP-based	5	7	No	Dead	01-Mar-2021	Mutant	G12V	OtherG12	G12V	all other	2	wild type
368	3741Π	Male	1	52	<70	1	0-1	15-Feb-2008	III	I-III	Ascending	Right	Yes	LOHP-based	10	36	Yes	Alive	03-Mar-2009	Mutant	G12V	OtherG12	G12V	all other	2	wild type
369	127	01-Jun-2019	2	75	>=70	1	0-1	27-Feb-2018	III	I-III	Transverse	Right	No	None			No		10-Dec-2019	Mutant	G12V	OtherG12	G12V	all other	2	wild type
370	862Π	01-Jun-2019	2	74	>=70	1	0-1	01-Jun-2008	III	I-III	Transverse	Right	Yes	LOHP-based	9	53	No	Dead	01-Jan-2012	Mutant	G12V	OtherG12	G12V	all other	2	wild type
371	80	Male	1	76	>=70	1	0-1	02-Mar-2019	III	I-III	Descending	Left	Yes	LOHP-based			No		27-Aug-2019	Mutant	G12V	OtherG12	G12V	all other	2	wild type
372	38	Male	1	75	>=70	1	0-1	01-Jan-2015	III	I-III	Descending	Left	Yes	LOHP-based			No		26-Mar-2019	Mutant	G12V	OtherG12	G12V	all other	2	wild type
373	729Π	Male	1	76	>=70	0	0-1	24-May-2007	III	I-III	Descending	Left	Yes	LOHP-based		3	No	Alive	01-Dec-2019	Mutant	G12V	OtherG12	G12V	all other	2	wild type
374	729Π	Male	1	76	>=70	0	0-1	24-May-2007	III	I-III	Descending	Left	Yes	LOHP-based	3	13	No	Dead	01-Dec-2019	Mutant	G12V	OtherG12	G12V	all other	2	wild type
375	18	Male	1	49	<70	1	0-1		III	I-III	Sigmoid	Left	Yes	5FU-like	40		Yes	Alive		Mutant	G12V	OtherG12	G12V	all other	2	wild type
376	35	Male	1	67	<70	1	0-1		III	I-III	Sigmoid	Left	Yes	5FU-like	31.6		No	Alive		Mutant	G12V	OtherG12	G12V	all other	2	wild type
377	81	01-Jun-2019	2	49	<70	1	0-1	05-Feb-2009	III	I-III	Sigmoid	Left	Yes	LOHP-based			No		19-Jan-2012	Mutant	G12V	OtherG12	G12V	all other	12	wild type
378	156	Male	1	79	>=70	1	0-1	14-Feb-2020	III	I-III	Sigmoid	Left	Yes	LOHP-based			No		28-Sep-2021	Mutant	G12V	OtherG12	G12V	all other	2	wild type
379	149	Male	1	77	>=70	1	0-1	11-Apr-2019	III	I-III	Sigmoid	Left	No	None			No		18-Jan-2022	Mutant	G12V	OtherG12	G12V	all other	2	wild type
380	150	Male	1	63	<70	1	0-1	11-Jun-2019	III	I-III	Sigmoid	Left	Yes	LOHP-based			No		23-Sep-2021	Mutant	G12V	OtherG12	G12V	all other	2	wild type
381	48	Male	1	66	<70	1	0-1	25-May-2017	III	I-III	Sigmoid	Left	Yes	LOHP-based			No		01-Jul-2018	Mutant	G12V	OtherG12	G12V	all other	2	wild type
382	93	01-Jun-2019	2	79	>=70	1	0-1	24-Jan-2018	III	I-III	Sigmoid	Left	No	None			No		13-Nov-2018	Mutant	G12V	OtherG12	G12V	all other	2	wild type
383	88	01-Jun-2019	2	78	>=70	1	0-1	27-Aug-2015	III	I-III	Sigmoid	Left	No	None			No		01-Mar-2016	Mutant	G12V	OtherG12	G12V	all other	2	wild type
384	45	Male	1	87	>=70	1	0-1	24-Aug-2015	III	I-III	Sigmoid	Left	Yes	LOHP-based			No		11-Jan-2016	Mutant	G12V	OtherG12	G12V	all other	2	wild type
385	175	01-Jun-2019	2	49	<70	1	0-1	06-Jun-2017	III	I-III	Sigmoid	Left	Yes	LOHP-based			No		02-Sep-2021	Mutant	G12V	OtherG12	G12V	all other	2	wild type
386	15	Male	1	69	<70	1	0-1	10-Jul-2015	III	I-III	Sigmoid	Left	Yes	LOHP-based			No		07-Feb-2018	Mutant	G12V	OtherG12	G12V	all other	2	wild type
387	188	01-Jun-2019	2	72	>=70	1	0-1	16-Feb-2019	III	I-III	Sigmoid	Left	Yes	LOHP-based			No		03-Feb-2022	Mutant	G12V	OtherG12	G12V	all other	2	wild type
388	18821Π	Male	1	73	>=70	0	0-1	04-Jun-2018	III	I-III	Sigmoid	Left	Yes	LOHP-based	7	8	No	Dead	12-Nov-2021	Mutant	G12V	OtherG12	G12V	all other	2	wild type
389	993Π	Male	1	56	<70	0	0-1	30-Jun-2005	III	I-III	Sigmoid	Left	Yes	LOHP-based			No	Alive	21-Oct-2011	Mutant	G12V	OtherG12	G12V	all other	2	wild type
390	15402Π	01-Jun-2019	1	48	<70	0	0-1	01-Dec-1998	III	I-III	Sigmoid	Left	Yes	LOHP-based	9	77	No	Dead	29-Jun-2020	Mutant	G12V	OtherG12	G12V	all other	2	wild type
391	19379Π	01-Jun-2019	2	73	>=70	1	0-1	27-Feb-2019	III	I-III	Sigmoid	Left	Yes	LOHP-based	2	16	No	Alive	08-Jul-2020	Mutant	G12V	OtherG12	G12V	all other	2	wild type
392	5565Π	01-Jun-2019	2	78	>=70	1	0-1	01-Jan-2009	III	I-III	Sigmoid	Left	Yes	LOHP-based	10	21	No	Dead	01-Jan-2013	Mutant	G12V	OtherG12	G12V	all other	2	wild type
393	4	01-Jun-2019	2	70	>=70	1	0-1	30-May-2017	III	I-III	Rectum	Left	No	None			No			Mutant	G12V	OtherG12	G12V	all other	2	wild type
394	42	Male	1	69	<70	1	0-1	01-Oct-2010	III	I-III	Rectum	Left	Yes	LOHP-based			No		26-Apr-2018	Mutant	G12V	OtherG12	G12V	all other	2	wild type
395	99	01-Jun-2019	2	68	<70	1	0-1	02-Nov-2019	III	I-III	Rectum	Left	Yes	LOHP-based			No		14-Jan-2021	Mutant	G12V	OtherG12	G12V	all other	2	wild type
396	152	Male	1	85	>=70	1	0-1	26-May-2020	III	I-III	Rectum	Left	Yes	LOHP-based			No		01-Dec-2021	Mutant	G12V	OtherG12	G12V	all other	2	wild type
397	105	Male	1	61	<70	1	0-1	08-Jan-2020	III	I-III	Rectum	Left	No	None			No		04-Sep-2019	Mutant	G12V	OtherG12	G12V	all other	2	wild type
398	823Π	Male	1	44	<70	0	0-1	01-Feb-2008	III	I-III	Rectum	Left	Yes	LOHP-based	23	43	No	Dead	01-Mar-2012	Mutant	G12V	OtherG12	G12V	all other	2	wild type
399	879Π	Male	1	72	>=70	1	0-1	01-Jul-2008	III	I-III	Rectum	Left	Yes	LOHP-based	32	56	No	Dead	30-Aug-2011	Mutant	G12V	OtherG12	G12V	all other	2	wild type
400	15906Π	Male	1	64	<70	1	0-1	01-May-2014	III	I-III	Rectum	Left	Yes	LOHP-based	14	57	No	Dead	18-May-2020	Mutant	G12V	OtherG12	G12V	all other	2	wild type
401	365Π	Male	1	78	>=70	1	0-1	17-Jul-2003	III	I-III	Rectum	Left	Yes	5FU-like	2	10	No	Dead	24-Feb-2011	Mutant	G12V	OtherG12	G12V	all other	2	wild type
402	132	Male	1	70	>=70	1	0-1	19-Dec-2019	IV	IV	Cecum	Right	Yes	LOHP-based			No		01-Apr-2021	Mutant	G12V	OtherG12	G12V	all other	2	wild type
403	P86	Male	1	68	<70	1	0-1	02-Mar-2006	IV	IV	Cecum	Right	No	None	12	18	Yes	Dead	08-Jan-2019	Mutant	G12V	OtherG12	G12V	all other	2	wild type
404	21689Π	Male	1	70	>=70	1	0-1	21-Aug-2021	IV	IV	Cecum	Right	No	None	6	6	No	Alive	10-Feb-2022	Mutant	G12V	OtherG12	G12V	all other	2	Mutant	Q61K
405	1324Π	01-Jun-2019	2	55	<70	0	0-1	26-Aug-2013	IV	IV	Ascending	Right	No	None	27	70	Yes	Dead	22-Oct-2014	Mutant	G12V	OtherG12	G12V	all other	2	wild type
406	7125Π	01-Jun-2019	2	77	>=70	0	0-1	01-Jun-2011	IV	IV	Ascending	Right	No	None	10	17	No	Dead	22-Jan-2014	Mutant	G12V	OtherG12	G12V	all other	2	wild type
407	7182Π	01-Jun-2019	2	68	<70	1	0-1	01-Mar-2010	IV	IV	Ascending	Right	Yes	LOHP-based	10	21	No	Dead	01-Dec-2017	Mutant	G12V	OtherG12	G12V	all other	2	wild type
408	20485π	Male	1	61	<70	1	0-1	16-Jun-2020	IV	IV	Ascending	Right	No	None	12	17	No	Alive	23-Mar-2021	Mutant	G12V	OtherG12	G12V	all other	2	wild type
409	77	Male	1	67	<70	1	0-1		IV	IV	Descending	Left	No	None	12.2		No	Alive		Mutant	G12V	OtherG12	G12V	all other	2	wild type
410	69	Male	1	81	>=70	1	0-1	01-Nov-2017	IV	IV	Descending	Left	Yes	LOHP-based			No		17-Jan-2019	Mutant	G12V	OtherG12	G12V	all other	2	wild type
411	4883	01-Jun-2019	2	55	<70	1	0-1	31-Oct-2017	IV	IV	Descending	Left	No	None	7	19	No	Dead	05-Oct-2020	Mutant	G12V	OtherG12	G12V	all other	2	wild type
412	7477Π	01-Jun-2019	2	61	<70	0	0-1	01-Nov-2009	IV	IV	Descending	Left	No	None	4	10	No	Dead	11-Sep-2018	Mutant	G12V	OtherG12	G12V	all other	2	wild type
413	1324Π	01-Jun-2019	2	65	<70	0	0-1	01-Aug-2013	IV	IV	Descending	Left	No	None	9	14	Yes	Dead	22-Oct-2014	Mutant	G12V	OtherG12	G12V	all other	2	wild type
414	920Π	01-Jun-2019	2	56	<70	1	0-1	01-Dec-2008	IV	IV	Descending	Left	No	None	18	37	Yes	Alive	11-Jun-2013	Mutant	G12V	OtherG12	G12V	all other	2	wild type
415	5	01-Jun-2019	2	50	<70	1	0-1		IV	IV	Sigmoid	Left	No	None	21.8		No	Dead		Mutant	G12V	OtherG12	G12V	all other	2	wild type
416	19	Male	1	59	<70	1	0-1		IV	IV	Sigmoid	Left	No	None	21.4		No	Dead		Mutant	G12V	OtherG12	G12V	all other	2	wild type
417	23	01-Jun-2019	2	49	<70	1	0-1		IV	IV	Sigmoid	Left	No	None	18.3		No	Dead		Mutant	G12V	OtherG12	G12V	all other	2	wild type
418	34	Male	1	44	<70	1	0-1		IV	IV	Sigmoid	Left	No	None	36.7		Yes	Alive		Mutant	G12V	OtherG12	G12V	all other	2	Mutant	G12V
419	41	01-Jun-2019	2	47	<70	1	0-1		IV	IV	Sigmoid	Left	No	None	6.3		No	Alive		Mutant	G12V	OtherG12	G12V	all other	2	wild type
420	3374	Male	1	82	>=70	1	0-1	07-Feb-2014	IV	IV	Sigmoid	Left	No	None	1	1	No	Dead	20-Jan-2017	Mutant	G12V	OtherG12	G12V	all other	2	wild type
421	4573	01-Jun-2019	2	59	<70	1	0-1	30-Nov-2016	IV	IV	Sigmoid	Left	No	None	1	6	No	Alive	10-Mar-2018	Mutant	G12V	OtherG12	G12V	all other	2	wild type
422	30	01-Jun-2019	2	56	<70	1	0-1	01-Mar-2017	IV	IV	Sigmoid	Left	Yes	LOHP-based			No		07-Jun-2018	Mutant	G12V	OtherG12	G12V	all other	2	wild type
423	128	Male	1	65	<70	1	0-1	23-Nov-2018	IV	IV	Sigmoid	Left	Yes	LOHP-based			No		13-Apr-2020	Mutant	G12V	OtherG12	G12V	all other	2	wild type
424	5268	01-Jun-2019	2	59	<70	1	0-1	27-Nov-2018	IV	IV	Sigmoid	Left	No	None	48	71	No	Dead	26-Jan-2019	Mutant	G12V	OtherG12	G12V	all other	2	wild type
425	1264Π	Male	1	45	<70	0	0-1	12-Oct-2012	IV	IV	Sigmoid	Left	No	None	24	46	No	Dead	16-Jul-2014	Mutant	G12V	OtherG12	G12V	all other	2	wild type
426	6040Π	Male	1	81	>=70	1	0-1	01-Sep-2012	IV	IV	Sigmoid	Left	No	None	10	24	No	Dead	18-Feb-2015	Mutant	G12V	OtherG12	G12V	all other	2	wild type
427	1071Π	01-Jun-2019	2	60	<70	1	0-1	06-May-2010	IV	IV	Sigmoid	Left	No	None	7	18	No	Alive	08-Nov-2011	Mutant	G12V	OtherG12	G12V	all other	2	wild type
428	7463Π	01-Jun-2019	2	64	<70	1	0-1	24-Oct-2017	IV	IV	Sigmoid	Left	No	None	9	31	No	Dead	22-Aug-2018	Mutant	G12V	OtherG12	G12V	all other	2	wild type
429	1068Π	Male	1	73	>=70	1	0-1	01-Jun-2010	IV	IV	Sigmoid	Left	No	None	14	30	No	Alive	01-Jan-2012	Mutant	G12V	OtherG12	G12V	all other	2	wild type
430	1204Π	Male	1	74	>=70	1	0-1	01-Nov-2011	IV	IV	Sigmoid	Left	No	None	8	16	No	Dead	28-Aug-2012	Mutant	G12V	OtherG12	G12V	all other	2	wild type
431	1253Π	Male	1	76	>=70	1	0-1	01-Sep-2012	IV	IV	Sigmoid	Left	No	None	11	30	No	Alive	11-Feb-2014	Mutant	G12V	OtherG12	G12V	all other	2	wild type
432	88	Male	1	45	<70	1	0-1		IV	IV	Rectum	Left	No	None	24.3		No	Dead		Mutant	G12V	OtherG12	G12V	all other	2	wild type
433	63	Male	1	59	<70	1	0-1	01-Mar-2012	IV	IV	Rectum	Left	Yes	LOHP-based			No		01-Feb-2016	Mutant	G12V	OtherG12	G12V	all other	2	wild type
434	125	Male	1	74	>=70	1	0-1	01-Oct-2019	IV	IV	Rectum	Left	Yes	LOHP-based			No		12-Feb-2021	Mutant	G12V	OtherG12	G12V	all other	2	wild type
435	P61	Male	1	69	<70	0	0-1	15-Jan-2007	IV	IV	Rectum	Left	No	None	6	8	No	Alive	26-Nov-2009	Mutant	G12V	OtherG12	G12V	all other	2	wild type
436	1064Π	Male	1	47	<70	0	0-1	05-Feb-2010	IV	IV	Rectum	Left	Yes	5FU-like	37	93	No	Dead	13-Nov-2014	Mutant	G12V	OtherG12	G12V	all other	2	wild type
437	1241Π	Male	1	71	>=70	0	0-1	17-Jul-2012	IV	IV	Rectum	Left	No	None	7	1	No	Dead	02-Oct-2015	Mutant	G12V	OtherG12	G12V	all other	2	wild type
438	7118Π	01-Jun-2019	2	84	>=70	1	0-1	01-Sep-2014	IV	IV	Rectum	Left	No	None	11	107	No	Dead	07-Aug-2017	Mutant	G12V	OtherG12	G12V	all other	2	wild type
439	4454Π	Male	1	68	<70	1	0-1	18-Sep-2007	IV	IV	Rectum	Left	No	None	7	36	No	Dead	22-Jul-2010	Mutant	G12V	OtherG12	G12V	all other	2	wild type
440	4415Π	Male	1	51	<70	1	0-1	05-Dec-2008	IV	IV	Rectum	Left	No	None	78	84	No	Alive	01-Jul-2010	Mutant	G12V	OtherG12	G12V	all other	2	wild type
441	726Π	Male	1	69	<70	1	0-1	01-Jan-2006	IV	IV	Rectum	Left	No	None	9	48	No	Alive	23-Mar-2010	Mutant	G12V	OtherG12	G12V	all other	2	wild type
442	1236Π	01-Jun-2019	2	73	>=70	1	0-1	01-Mar-2012	IV	IV	Rectum	Left	No	None	22	157	Yes	Alive	19-Feb-2013	Mutant	G12V	OtherG12	G12V	all other	2	wild type
443	1047Π	Male	1	63	<70	1	0-1	04-Feb-2010	IV	IV	Rectum	Left	No	None	13	20	No	Dead	10-Mar-2012	Mutant	G12V	OtherG12	G12V	all other	2	wild type
444	9034Π	01-Jun-2019	2	68	<70	1	0-1	01-Apr-2012	IV	IV	Rectum	Left	No	None	29	36	No	Dead	04-Aug-2009	Mutant	G12V	OtherG12	G12V	all other	2	wild type
445	5244	Male	1	60	<70	1	0-1	31-Oct-2018	III	I-III	Cecum	Right	Yes	LOHP-based	11	40	No	Dead	02-Oct-2020	Mutant	G13_V14>D			all other	2	wild type
446	17162Π	01-Jun-2019	2	66	<70	0	0-1	01-Jul-2016	IV	IV	Sigmoid	Left	No	None	3	3	No	Dead	19-May-2020	Mutant	G13_V14>D			all other	2	wild type
447	94	01-Jun-2019	2	58	<70	1	0-1	01-Mar-2015	IV	IV	Sigmoid	Left	Yes	LOHP-based			No		06-Dec-2018	Mutant	G13D			all other	2	wild type
448	101	Male	1	79	>=70	1	0-1	14-Jan-2017	IV	IV	Cecum	Right	No	None			No			Mutant	G13D			all other	2	wild type
449	167	Male	1	67	<70	1	0-1	08-Feb-2017	IV	IV	Cecum	Right	No	None			No		07-Dec-2021	Mutant	G13D			all other	2	wild type
450	184	Male	1	54	<70	1	0-1	01-Oct-2020	IV	IV	Ascending	Right	No	None			No		17-Jun-2021	Mutant	G13D			all other	2	wild type
451	116	Male	1	65	<70	1	0-1	24-Mar-2021	IV	IV	Sigmoid	Left	Yes	LOHP-based			No		07-Jun-2021	Mutant	G13D			all other	3	wild type
452	119	Male	1	75	>=70	1	0-1	27-May-2015	IV	IV	Sigmoid	Left	Yes	LOHP-based			No		03-Aug-2015	Mutant	G13D			all other	2	wild type
453	64	Male	1	60	<70	1	0-1	01-Dec-2013	IV	IV	Rectum	Left	No	None			No		28-Apr-2016	Mutant	G13D			all other	2	wild type
454	25	01-Jun-2019	2	76	>=70	1	0-1	01-Dec-2012	IV	IV	Rectum	Left	No	None			No		06-Mar-2017	Mutant	G13D			all other	2	wild type
455	172	Male	1	42	<70	1	0-1	10-Jul-2018	IV	IV	Rectum	Left	Yes	LOHP-based			No		19-Oct-2021	Mutant	G13D			all other	2	wild type
456	176	01-Jun-2019	2	76	>=70	1	0-1	12-Oct-2021	IV	IV	Rectum	Left	No	None			No		27-Jan-2022	Mutant	G13D			all other	2	wild type
457	985Π	Male	1	73	>=70	0	0-1	25-Jun-2009	II	I-III	Ascending	Right	Yes	LOHP-based	3	63	No	Dead	09-Dec-2017	Mutant	G13D			all other	2	wild type
458	99	01-Jun-2019	2	67	<70	1	0-1		II	I-III	Sigmoid	Left	Yes	5FU-like	11.5		No	Alive		Mutant	G13D			all other	2	wild type
459	133	Male	1	83	>=70	1	0-1	24-Aug-2020	II	I-III	Rectum	Left	Yes	LOHP-based			No		27-Sep-2021	Mutant	G13D			all other	2	wild type
460	189	01-Jun-2019	2	40	<70	1	0-1	08-Feb-2021	II	I-III	Rectum	Left	No	None			No		18-Mar-2021	Mutant	G13D			all other	2	wild type
461	112	Male	1	81	>=70	1	0-1	30-Mar-2015	III	I-III	Sigmoid	Left	No	None			No		12-Dec-2020	Mutant	G13D			all other	2	wild type
462	49	Male	1	50	<70	1	0-1	01-Sep-2017	III	I-III	Sigmoid	Left	Yes	LOHP-based			No		01-Mar-2018	Mutant	G13D			all other	2	wild type
463	93	01-Jun-2019	2	66	<70	1	0-1		III	I-III	Cecum	Right	Yes	5FU-like	20.3		No	Alive		Mutant	G13D			all other	2	wild type
464	43	Male	1	58	<70	1	0-1	01-Nov-2019	III	I-III	Cecum	Right	Yes	LOHP-based			No		08-Apr-2020	Mutant	G13D			all other	2	wild type
465	4041	Male	1	66	<70	1	0-1	18-May-2015	III	I-III	Cecum	Right	Yes	LOHP-based	5	57	Yes	Alive	02-Feb-2020	Mutant	G13D			all other	2	wild type
466	3553	Male	1	78	>=70	1	0-1	26-May-2014	III	I-III	Cecum	Right	Yes	LOHP-based	11	17	No	Dead	19-Nov-2015	Mutant	G13D			all other	2	wild type
467	20	Male	1	49	<70	1	0-1	01-Aug-2019	III	I-III	Cecum	Right	Yes	LOHP-based			No		01-Apr-2020	Mutant	G13D			all other	2	wild type
468	173	01-Jun-2019	2	73	>=70	1	0-1	09-Apr-2021	III	I-III	Cecum	Right	Yes	LOHP-based			No		16-Nov-2021	Mutant	G13D			all other	2	wild type
469	31	Male	1	72	>=70	1	0-1	01-Aug-2017	III	I-III	Cecum	Right	Yes	LOHP-based			No		20-Dec-2017	Mutant	G13D			all other	2	wild type
470	190	Male	1	66	<70	1	0-1	01-May-2018	III	I-III	Cecum	Right	No	None			No		01-Nov-2021	Mutant	G13D			all other	2	wild type
471	11184Π	01-Jun-2019	2	70	>=70	1	0-1	30-Mar-2018	III	I-III	Cecum	Right	Yes	5FU-like	9	10	No	Dead	08-Aug-2019	Mutant	G13D			all other	2	wild type
472	181	01-Jun-2019	2	61	<70	1	0-1	13-Nov-2020	III	I-III	Ascending	Right	Yes	LOHP-based			No		09-Nov-2021	Mutant	G13D			all other	2	wild type
473	3747	01-Jun-2019	2	65	<70	1	0-1	25-Sep-2014	III	I-III	Transverse	Right	Yes	LOHP-based	6	18	No	Dead	18-May-2020	Mutant	G13D			all other	2	wild type
474	106	Male	1	72	>=70	1	0-1	02-Jul-2018	III	I-III	Sigmoid	Left	Yes	LOHP-based			No		13-Nov-2019	Mutant	G13D			all other	2	wild type
475	115	Male	1	71	>=70	1	0-1	11-May-2020	III	I-III	Sigmoid	Left	Yes	LOHP-based			No		30-Jun-2020	Mutant	G13D			all other	2	wild type
476	56	Male	1	69	<70	1	0-1	13-Oct-2016	III	I-III	Sigmoid	Left	Yes	LOHP-based			No		29-Nov-2016	Mutant	G13D			all other	2	wild type
477	166	01-Jun-2019	2	53	<70	1	0-1	11-Jan-2021	III	I-III	Sigmoid	Left	Yes	LOHP-based			No		11-Nov-2021	Mutant	G13D			all other	2	wild type
478	47	01-Jun-2019	2	62	<70	1	0-1	07-Mar-2018	III	I-III	Sigmoid	Left	Yes	LOHP-based			No		25-Sep-2019	Mutant	G13D			all other	2	wild type
479	68	Male	1	62	<70	1	0-1	13-May-2015	III	I-III	Sigmoid	Left	Yes	LOHP-based			No		03-Jan-2020	Mutant	G13D			all other	2	wild type
480	180	Male	1	60	<70	1	0-1	22-Nov-2019	III	I-III	Sigmoid	Left	Yes	LOHP-based			No		01-Dec-2021	Mutant	G13D			all other	2	wild type
481	121	Male	1	68	<70	1	0-1	11-Jul-2017	III	I-III	Sigmoid	Left	No	None			No		02-Oct-2019	Mutant	G13D			all other	2	wild type
482	3979	01-Jun-2019	2	79	>=70	1	0-1	23-Mar-2015	III	I-III	Sigmoid	Left	No	None		8	No	Dead	28-Feb-2016	Mutant	G13D			all other	2	wild type
483	29	01-Jun-2019	2	59	<70	1	0-1	10-Sep-2014	III	I-III	Sigmoid	Left	No	None			No		15-Mar-2017	Mutant	G13D			all other	2	wild type
484	1109Π	Male	1	74	>=70	0	0-1	01-Dec-2009	III	I-III	Sigmoid	Left	Yes	LOHP-based	14	37	No	Dead	01-Dec-2014	Mutant	G13D			all other	2	wild type
485	2146π	Male	1	60	<70	0	0-1	01-Oct-1999	III	I-III	Sigmoid	Left	Yes	5FU-like	10	32	No	Dead	01-Feb-2005	Mutant	G13D			all other	2	wild type
486	11817Π	Male	1	58	<70	0	0-1	16-Jul-2010	III	I-III	Sigmoid	Left	Yes	LOHP-based	8	25	No	Alive	12-Nov-2020	Mutant	G13D			all other	2	wild type
487	42	Male	1	69	<70	1	0-1		III	I-III	Rectum	Left	Yes	5FU-like	23.2		Yes	Alive		Mutant	G13D			all other	2	wild type
488	86	01-Jun-2019	2	82	>=70	1	0-1	20-Jun-2017	III	I-III	Rectum	Left	No	None			No		15-May-2018	Mutant	G13D			all other	2	wild type
489	3931	Male	1	68	<70	1	0-1	02-Feb-2015	III	I-III	Rectum	Left	Yes	LOHP-based	15	74	Yes	Alive	08-Jan-2018	Mutant	G13D			all other	2	wild type
490	2368	Male	1	76	>=70	1	0-1	21-Sep-2007	III	I-III	Rectum	Left	Yes	LOHP-based	10	13	No	Dead	02-Feb-2015	Mutant	G13D			all other	2	wild type
491	35	Male	1	71	>=70	1	0-1	19-Dec-2017	III	I-III	Rectum	Left	Yes	LOHP-based			No			Mutant	G13D			all other	2	wild type
492	4721	Male	1	66	<70	1	0-1	19-May-2017	III	I-III	Rectum	Left	Yes	LOHP-based	4	18	No	Dead	29-Sep-2020	Mutant	G13D			all other	2	wild type
493	8521Π	Male	1	85	>=70	0	0-1	01-Apr-2010	III	I-III	Rectum	Left	Yes	LOHP-based	9	31	No	Dead	01-Jan-2012	Mutant	G13D			all other	2	wild type
494	22205Π	01-Jun-2019	2	53	<70	0	0-1	01-Jun-2018	III	I-III	Rectum	Left	No	None	15	46	No	Alive	29-Mar-2022	Mutant	G13D			all other	2	wild type
495	718Π	Male	1	75	>=70	1	0-1	26-Jan-2007	III	I-III	Rectum	Left	Yes	LOHP-based	7	20	No	Dead	20-May-2010	Mutant	G13D			all other	2	wild type
496	4499	Male	1	57	<70	1	0-1	19-Sep-2016	IV	IV	Cecum	Right	No	None	12	40	Yes	Alive	22-Sep-2017	Mutant	G13D			all other	2	wild type
497	2497	01-Jun-2019	2	76	>=70	1	0-1	11-Apr-2011	IV	IV	Cecum	Right	No	None	1	1	No	Dead	30-Nov-2015	Mutant	G13D			all other	2	wild type
498	8331π	Male	1	74	>=70	0	0-1	18-Jul-2012	IV	IV	Cecum	Right	No	None	41	88	Yes	Alive	22-Dec-2014	Mutant	G13D			all other	2	wild type
499	5567Π	01-Jun-2019	2	78	>=70	2	>=2	01-Jan-2011	IV	IV	Cecum	Right	No	None	22	93	No	Dead	17-May-2013	Mutant	G13D			all other	2	wild type
500	1296Π	Male	1	62	<70	0	0-1	09-May-2013	IV	IV	Ascending	Right	No	None	9	9	No	Alive	12-Jul-2016	Mutant	G13D			all other	2	wild type
501	83	01-Jun-2019	2	50	<70	1	0-1	20-Apr-2019	IV	IV	Transverse	Right	No	None			No		27-Jun-2021	Mutant	G13D			all other	2	wild type
502	899Π	Male	1	55	<70	1	0-1	01-Dec-2008	IV	IV	Transverse	Right	No	None	3	64	No	Dead	19-Dec-2017	Mutant	G13D			all other	2	wild type
503	5500	Male	1	55	<70	1	0-1	02-Aug-2019	IV	IV	Descending	Left	No	None	7	43	No	Dead	29-Sep-2020	Mutant	G13D			all other	2	wild type
504	94	Male	1	58	<70	1	0-1		IV	IV	Sigmoid	Left	No	None	23.6		No	Alive		Mutant	G13D			all other	2	wild type
505	4188	Male	1	74	>=70	1	0-1	14-Oct-2015	IV	IV	Sigmoid	Left	No	None			No	Dead	27-Jul-2020	Mutant	G13D			all other	2	wild type
506	4863	Male	1	74	>=70	1	0-1	30-Nov-2017	IV	IV	Sigmoid	Left	No	None	12	95	No	Dead	21-Aug-2018	Mutant	G13D			all other	2	wild type
507	163	Male	1	53	<70	1	0-1	25-Sep-2019	IV	IV	Sigmoid	Left	Yes	LOHP-based			No		01-Nov-2021	Mutant	G13D			all other	2	wild type
508	4729	Male	1	53	<70	1	0-1	24-May-2017	IV	IV	Sigmoid	Left	No	None	3	31	No	Alive	09-Jul-2018	Mutant	G13D			all other	2	wild type
509	4706Π	01-Jun-2019	2	68	<70	0	0-1	01-Mar-2011	IV	IV	Sigmoid	Left	No	None		131	No	Dead	21-Jun-2011	Mutant	G13D			all other	2	wild type
510	6191Π	01-Jun-2019	2	55	<70	0	0-1	05-Jul-2014	IV	IV	Sigmoid	Left	No	None	10	25	No	Dead	18-Sep-2015	Mutant	G13D			all other	2	wild type
511	1052Π	Male	1	64	<70	0	0-1	01-Feb-2010	IV	IV	Sigmoid	Left	No	None	28	35	No	Alive	11-Jul-2013	Mutant	G13D			all other	2	wild type
512	15902Π	01-Jun-2019	2	54	<70	0	0-1	01-Apr-2015	IV	IV	Sigmoid	Left	No	None	7	42	Yes	Dead	26-May-2020	Mutant	G13D			all other	2	wild type
513	1086Π	Male	1	73	>=70	0	0-1	04-Aug-2010	IV	IV	Sigmoid	Left	No	None	1	13	No	Dead	03-Apr-2012	Mutant	G13D			all other	2	wild type
514	12424π	Male	1	50	<70	0	0-1	13-Dec-2007	IV	IV	Sigmoid	Left	No	None	17	31	No	Dead	11-Sep-2008	Mutant	G13D			all other	2	wild type
515	893Π	01-Jun-2019	2	59	<70	0	0-1	10-Jul-2008	IV	IV	Sigmoid	Left	No	None	6	32	No	Dead	05-Jun-2012	Mutant	G13D			all other	2	wild type
516	6128Π	Male	1	66	<70	1	0-1	01-Jul-2014	IV	IV	Sigmoid	Left	No	None	32	32	No	Alive	17-Jul-2015	Mutant	G13D			all other	2	wild type
517	1253Π	Male	1	68	<70	1	0-1	13-Aug-2011	IV	IV	Sigmoid	Left	No	None	17	8	No	Dead	11-Feb-2014	Mutant	G13D			all other	2	wild type
518	1059Π	Male	1	69	<70	2	>=2	14-Mar-2007	IV	IV	Sigmoid	Left	No	None	6	12	No	Dead	01-May-2012	Mutant	G13D			all other	2	wild type
519	17244Π	01-Jun-2019	2	76	>=70	2	>=2	01-Oct-2016	IV	IV	Sigmoid	Left	No	None	13	39	No	Alive	07-May-2018	Mutant	G13D			all other	2	wild type
520	925Π	Male	1	61	<70	0	0-1	01-Apr-2008	IV	IV	Rectum	Left	No	None	12	67	No	Dead	11-Oct-2013	Mutant	G13D			all other	2	wild type
521	21584Π	Male	1	79	>=70	0	0-1	05-Aug-2021	IV	IV	Rectum	Left	No	None	16	22	Yes	Alive	25-Sep-2021	Mutant	G13D			all other	2	wild type
522	10759π	Male	1	64	<70	0	0-1	30-Jun-2005	IV	IV	Rectum	Left	Yes	LOHP-based	14	36	No	Dead	04-Jul-2014	Mutant	G13D			all other	2	wild type
523	15909Π	01-Jun-2019	2	85	>=70	0	0-1	20-Mar-2015	IV	IV	Rectum	Left	No	None	7	16	No	Dead	01-Nov-2017	Mutant	G13D			all other	2	wild type
524	1271Π	01-Jun-2019	2	58	<70	1	0-1	20-Nov-2012	IV	IV	Rectum	Left	No	None	14	42	No	Alive	01-Sep-2014	Mutant	G13D			all other	2	wild type
525	5982Π	01-Jun-2019	2	53	<70	1	0-1	19-Aug-2013	IV	IV	Rectum	Left	No	None	4	40	No	Dead	09-Dec-2014	Mutant	G13D			all other	2	wild type
526	1053Π	Male	1	77	>=70	1	0-1	01-Apr-2010	IV	IV	Rectum	Left	No	None	12	57	No	Dead	12-Oct-2010	Mutant	G13D			all other	2	wild type
527	21513Π	01-Jun-2019	2	65	<70	2	>=2	06-Jul-2021	IV	IV	Rectum	Left	No	None	60	62	Yes	Alive	27-Sep-2021	Mutant	G13D			all other	2	wild type
528	6413Π	Male	1	74	>=70	1	0-1	01-Sep-2010	II	I-III	Descending	Left	Yes	LOHP-based		17	No	Dead	26-Jan-2018	Mutant	G13R			all other	2	wild type
529	P96	Male	1	62	<70	0	0-1	11-Nov-2001	II	I-III	Rectum	Left	Yes	5FU-like	6	28	No	Dead	14-May-2009	Mutant	G13R			all other	2	wild type
530	7431Π	01-Jun-2019	2	57	<70	1	0-1	07-Jul-2015	III	I-III	Sigmoid	Left	No	None	6	6	No	Dead	03-Aug-2018	Mutant	G13R			all other	2	wild type
531	24	01-Jun-2019	2	75	>=70	1	0-1	01-Aug-2019	IV	IV	Rectum	Left	No	None			No		18-Dec-2019	Mutant	Q61H			all other	3	wild type
532	117	01-Jun-2019	2	71	>=70	1	0-1	17-Dec-2019	IV	IV	Cecum	Right	No	None			No		06-Nov-2020	Mutant	Q61H			all other	3	wild type
533	73	01-Jun-2019	2	55	<70	1	0-1	08-Mar-2016	IV	IV	Descending	Left	Yes	LOHP-based			No		14-Mar-2017	Mutant	Q61H			all other	3	wild type
534	84	01-Jun-2019	2	73	>=70	1	0-1	28-Oct-2019	IV	IV	Sigmoid	Left	Yes	LOHP-based			No		01-Jun-2021	Mutant	Q61H			all other	3	wild type
535	1313Π	Male	1	75	>=70	1	0-1	13-Jun-2013	IV	IV	Sigmoid	Left	No	None	10	22	No	Dead	18-Feb-2014	Mutant	Q61H			all other	3	wild type
536	5712Π	Male	1	69	<70	2	>=2	01-Mar-2014	IV	IV	Cecum	Right	No	None	6	16	No	Dead	12-Apr-2014	Mutant	A146A			all other	4	wild type
537	19286Π	01-Jun-2019	2	54	<70	0	0-1	01-Dec-2018	IV	IV	Descending	Left	No	None	24	49	No	Dead	04-Jun-2020	Mutant	A146A			all other	4	wild type
538	19551Π	Male	1	44	<70	1	0-1	10-May-2019	IV	IV	Sigmoid	Left	Yes	LOHP-based	4	41	No	Alive	26-Nov-2020	Mutant	A146A			all other	4	wild type
539	1198Π	Male	1	59	<70	1	0-1	01-Sep-2012	IV	IV	Sigmoid	Left	No	None		23	No	Alive	24-Sep-2012	Mutant	A146A			all other	4	wild type
540	939Π	01-Jun-2019	2	54	<70	0	0-1	01-Feb-2009	IV	IV	Rectum	Left	No	None	46	61	No	Dead	14-Aug-2014	Mutant	A146A			all other	4	wild type
541	7457Π	Male	1	78	>=70	1	0-1	01-Jan-2018	IV	IV	Rectum	Left	No	None	5	30	No	Alive	07-Aug-2018	Mutant	A146A			all other	4	wild type
542	34	01-Jun-2019	2	56	<70	1	0-1	01-May-2017	I	I-III	Rectum	Left	No	None			No		01-Dec-2017	Mutant	A146V			all other	4	wild type
543	140	Male	1	82	>=70	1	0-1	23-Dec-2019	III	I-III	Cecum	Right	Yes	LOHP-based			No		14-Dec-2021	Mutant	A146V			all other	4	wild type
544	18	Male	1	63	<70	1	0-1	01-Sep-2015	III	I-III	Sigmoid	Left	Yes	LOHP-based			No		18-Jul-2017	Mutant	A146V			all other	4	wild type
545	1206Π	Male	1	82	>=70	1	0-1	01-Sep-2010	III	I-III	Rectum	Left	No	None	3	4	No	Dead	10-Apr-2014	Mutant	A146V			all other	4	wild type
546	13537Π	01-Jun-2019	2	59	<70	1	0-1	07-Jun-2017	IV	IV	Sigmoid	Left	No	None	4	6	No	Dead	16-Sep-2020	Mutant	A146V			all other	4	wild type
547	869Π	Male	1	83	>=70	1	0-1	03-Jul-2008	IV	IV	Rectum	Left	Yes	5FU-like	24	35	Yes	Dead	16-Mar-2013	Mutant	A146V			all other	4	wild type
548	12	Male	1	79	>=70	1	0-1	01-Mar-2016	II	I-III	Ascending	Right	Yes	LOHP-based			No		07-Jul-2017	Mutant	A146T			all other		wild type
549	51	Male	1	56	<70	1	0-1	04-Jan-2016	III	I-III	Cecum	Right	Yes	LOHP-based			No		07-Sep-2016	Mutant	A146T			all other	4	wild type
550	4609	01-Jun-2019	2	44	<70	1	0-1	23-Jan-2017	III	I-III	Ascending	Right	No	None	7	47	Yes	Dead	17-Jul-2020	Mutant	A146T			all other	4	wild type
551	3	Male	1	83	>=70	1	0-1	28-Mar-2018	III	I-III	Ascending	Right	Yes	LOHP-based			No			Mutant	A146T			all other	4	wild type
552	1093Π	Male	1	61	<70	0	0-1	16-Jan-2017	III	I-III	Descending	Left	Yes	LOHP-based	19	61	No	Alive	10-Jun-2020	Mutant	A146T			all other	4	wild type
553	183	Male	1	72	>=70	1	0-1	15-May-2017	III	I-III	Sigmoid	Left	Yes	LOHP-based			No		28-Apr-2021	Mutant	A146T			all other	4	wild type
554	168	Male	1	76	>=70	1	0-1	16-Apr-2014	III	I-III	Sigmoid	Left	Yes	LOHP-based			No		14-Jul-2021	Mutant	A146T			all other	4	wild type
555	158	01-Jun-2019	2	68	<70	1	0-1	11-Oct-2019	III	I-III	Rectum	Left	Yes	LOHP-based			No		05-Oct-2021	Mutant	A146T			all other	4	wild type
556	5194	Male	1	63	<70	1	0-1	17-Sep-2018	III	I-III	Rectum	Left	Yes	LOHP-based	11	17	No	Dead	09-Oct-2020	Mutant	A146T			all other	4	wild type
557	50	01-Jun-2019	2	63	<70	1	0-1	01-Sep-2014	III	I-III	Rectum	Left	No	None			No		25-Jun-2016	Mutant	A146T			all other	4	wild type
558	3111	Male	1	73	>=70	1	0-1	25-Apr-2013	III	I-III	Rectum	Left	Yes	5FU-like	10	61	No	Dead	11-Feb-2017	Mutant	A146T			all other	4	wild type
559	6	Male	1	59	<70	1	0-1	03-Sep-2015	IV	IV	Ascending	Right	Yes	LOHP-based			No			Mutant	A146T			all other	4	wild type
560	21167Π	Male	1	75	>=70	1	0-1	28-Jan-2021	IV	IV	Transverse	Right	No	None	9	38	Yes	Dead	19-Nov-2021	Mutant	A146T			all other	4	wild type
561	21457Π	01-Jun-2019	2	50	<70	1	0-1	17-Jun-2021	IV	IV	Sigmoid	Left	No	None	7	8	No	Alive	10-Feb-2022	Mutant	A146T			all other	4	wild type
562	5209	Male	1	66	<70	1	0-1	28-Sep-2018	IV	IV	Rectum	Left	No	None	7	26	Yes	Dead	10-Aug-2020	Mutant	A146T			all other	4	wild type
563	3437	Male	1	71	>=70	1	0-1	18-Mar-2014	III	I-III	Ascending	Right	Yes	LOHP-based	2	10	No	Dead	11-Jul-2018	Mutant	Q61L			all other	3	wild type
564	45	01-Jun-2019	2	67	<70	1	0-1		III	I-III	Descending	Left	Yes	5FU-like	12.8		No	Alive		Mutant	Q61L			all other	3	wild type
565	21983	Male	1	70	>=70	1	0-1	17-Nov-2021	III	I-III	Cecum	Right	No	None	3	3	No	Alive	16-Feb-2022	Mutant	G12S, G12V	OtherG12	G12V	all other	2	wild type
566	68	01-Jun-2019	2	69	<70	1	0-1		III	I-III	Rectum	Left	Yes	5FU-like	9.8		No	Alive		Mutant	A59T			all other	4	wild type
567	151	Male	1	65	<70	1	0-1	12-Nov-2018	IV	IV	Ascending	Right	Yes	LOHP-based			No		08-Dec-2021	Mutant	A59T			all other	3	wild type
568	131	Male	1	41	<70	1	0-1	01-Feb-2020	II	I-III	Sigmoid	Left	Yes	LOHP-based			No		27-Jan-2022	Mutant	G13C			all other	2	wild type
569	57	01-Jun-2019	2	66	<70	1	0-1		III	I-III	Ascending	Right	Yes	5FU-like	20.5		No	Dead		Mutant	G13C			all other	2	Mutant	G13D, A59T
570	7	01-Jun-2019	2	63	<70	1	0-1		IV	IV	Sigmoid	Left	No	None	19.5		No	Dead		Mutant	A146X			all other	4	wild type
571	96	01-Jun-2019	2	80	>=70	1	0-1	19-Dec-2018	III	I-III	Cecum	Right	Yes	LOHP-based			No		06-Oct-2020	Mutant	Q61R			all other	3	wild type
572	123	Male	1	79	>=70	1	0-1	15-Feb-2017	III	I-III	Sigmoid	Left	No	None			No		14-Mar-2017	Mutant	Q61R			all other	3	wild type
573	110	01-Jun-2019	2	72	>=70	1	0-1	30-Nov-2018	IV	IV	Sigmoid	Left	Yes	LOHP-based			No		07-Aug-2019	Mutant	Q61K			all other	3	wild type
574	19	01-Jun-2019	2	70	>=70	1	0-1	01-Feb-2016	IV	IV	Sigmoid	Left	Yes	LOHP-based			No		17-Jul-2018	Mutant	Q61K			all other	3	wild type
575	143	Male	1	79	>=70	1	0-1	06-Sep-2019	III	I-III	Ascending	Right	Yes	LOHP-based			No		15-Feb-2022	Mutant	A59E			all other	3	wild type
576	102	Male	1	80	>=70	1	0-1	25-Feb-2016	IV	IV	Cecum	Right	Yes	LOHP-based			No		22-Aug-2018	Mutant	E62Q			all other	3	wild type
577	77	Male	1	58	<70	1	0-1	31-May-2018	III	I-III	Cecum	Right	Yes	LOHP-based			No		04-Feb-2020	Mutant	K117N			all other	4	wild type
578	70	Male	1	73	>=70	1	0-1	01-May-2015	III	I-III	Rectum	Left	Yes	LOHP-based			No		21-Sep-2020	Mutant	K117N			all other	4	wild type
